# Supplementary material for: Tetra­kis(μ2-2-methyl-3,5-dinitro­benzoato-κ2 O 1:O 1′)bis­[aqua­copper(II)] tetra­hydrate
Source: Acta Crystallogr Sect E Struct Rep Online. 2011 Jan 15;67(Pt 2):m168–9. doi: 10.1107/S1600536811000547 (PMC3051452; doi:10.1107/S1600536811000547)
Supplement: Supplementary file 2 [file e-67-0m168-Isup2.hkl]

#
# h,k,l, Fc-squared, Fo-squared, sigma(Fo-squared) and status flag
#
data_I
_shelx_title ' SD25A_0m in P2(1)/n'
_shelx_refln_list_code          4
_shelx_F_calc_maximum      173.41
_exptl_crystal_F_000      1156.00
_reflns_d_resolution_high  0.7505
 
loop_
 _symmetry_equiv_pos_as_xyz
 'x, y, z'
 '-x+1/2, y+1/2, -z+1/2'
 '-x, -y, -z'
 'x-1/2, -y-1/2, z-1/2'
 
_cell_length_a     8.9757
_cell_length_b    22.5582
_cell_length_c    11.2698
_cell_angle_alpha  90.000
_cell_angle_beta  104.443
_cell_angle_gamma  90.000
 
_shelx_F_squared_multiplier     1.000
 
loop_
 _refln_index_h
 _refln_index_k
 _refln_index_l
 _refln_F_squared_calc
 _refln_F_squared_meas
 _refln_F_squared_sigma
 _refln_observed_status
   2   0   0     6169.28     6436.16     76.80 o
   4   0   0     1597.66     1411.75     29.94 o
   6   0   0     1998.88     1965.48     43.54 o
   8   0   0       30.16       15.39     13.12 o
  10   0   0      396.17      406.70     35.78 o
   1   1   0    22765.76    23339.13    649.32 o
   2   1   0       20.42       -1.56      1.56 o
   3   1   0     2835.58     2841.27     27.44 o
   4   1   0      193.26      228.25      8.48 o
   5   1   0       39.70       48.85      4.76 o
   6   1   0       13.43        4.68      5.29 o
   7   1   0      951.23      945.81     22.43 o
   8   1   0      277.06      266.64     17.91 o
   9   1   0       73.86       78.75     13.06 o
  10   1   0       23.73       29.75     12.61 o
  11   1   0      210.72      207.96     21.17 o
   1   2   0     1147.73     1101.88     12.78 o
   2   2   0    22550.27    22778.53    225.27 o
   3   2   0     6358.78     6670.01     62.78 o
   4   2   0    19190.71    19703.86    232.06 o
   5   2   0      764.02      731.15     15.03 o
   6   2   0      166.40      150.54     12.86 o
   7   2   0        6.29        5.63      5.08 o
   8   2   0      382.10      338.79     19.82 o
   9   2   0        0.29       -1.96      9.53 o
  10   2   0      322.26      353.67     23.42 o
  11   2   0        1.15       14.24     14.52 o
   1   3   0     3976.17     4075.37     41.97 o
   2   3   0    11189.35    11426.65    114.92 o
   3   3   0    17991.62    18231.18    172.93 o
   4   3   0     7023.41     7671.75     94.55 o
   5   3   0      189.52      156.14      7.48 o
   6   3   0        0.93        1.63      4.20 o
   7   3   0      178.11      206.92     10.36 o
   8   3   0       86.44       96.11      8.49 o
   9   3   0      161.72      163.54     16.31 o
  10   3   0       74.77       78.35     15.29 o
  11   3   0      695.59      849.04     38.08 o
   1   4   0     7468.77     7257.47     69.16 o
   2   4   0    14081.67    14341.24    143.55 o
   3   4   0      653.03      668.62     10.81 o
   4   4   0     5213.18     4845.08     62.27 o
   5   4   0      283.61      238.42      9.18 o
   6   4   0     2068.50     2118.83     33.58 o
   7   4   0       43.40       31.59      6.43 o
   8   4   0      637.51      675.94     28.66 o
   9   4   0      571.57      529.44     26.25 o
  10   4   0      195.55      201.49     19.32 o
  11   4   0       17.88        7.13     13.84 o
   1   5   0     1726.79     1822.81     20.79 o
   2   5   0     4807.39     5293.88     61.37 o
   3   5   0      387.86      441.58     10.33 o
   4   5   0     1043.22     1095.38     21.03 o
   5   5   0     2830.31     2859.80     41.07 o
   6   5   0      185.92      202.11      9.75 o
   7   5   0     2936.04     2995.32     51.91 o
   8   5   0      274.03      268.87     17.58 o
   9   5   0      111.09       90.92     14.01 o
  10   5   0      133.58      152.70     38.09 o
  11   5   0      208.45      201.14     21.38 o
   0   6   0    17247.07    17723.20    248.99 o
   1   6   0     5944.35     6087.84     59.35 o
   2   6   0      180.89      148.37      6.22 o
   3   6   0     5300.41     5400.43     82.59 o
   4   6   0     2019.31     1952.56     32.37 o
   5   6   0       34.25       39.11      5.29 o
   6   6   0      323.79      312.42     11.75 o
   7   6   0      177.28      176.19     10.17 o
   8   6   0     1953.32     1947.23     34.82 o
   9   6   0      186.13      205.31     18.32 o
  10   6   0      256.30      247.59     20.73 o
  11   6   0        1.53       -3.19     13.81 o
   1   7   0     2356.32     2112.72     23.23 o
   2   7   0      180.07      152.17      5.04 o
   3   7   0     7683.09     7940.90    118.24 o
   4   7   0        3.71       -2.36      3.86 o
   5   7   0       50.12       68.95      8.10 o
   6   7   0      495.99      452.34     14.16 o
   7   7   0       63.68       62.61      7.48 o
   8   7   0      133.49      142.65     11.83 o
   9   7   0        0.35       13.13     10.69 o
  10   7   0       32.19        6.46     17.28 o
  11   7   0      481.10      483.88     29.79 o
   0   8   0       68.74       72.52      5.22 o
   1   8   0      549.12      439.11      7.88 o
   2   8   0        1.60       -2.77      2.77 o
   3   8   0      598.71      571.16     15.66 o
   4   8   0      423.09      438.08     14.72 o
   5   8   0     4102.63     3929.54     59.78 o
   6   8   0       39.87       42.42      6.20 o
   7   8   0        6.26       -5.38      5.38 o
   8   8   0      229.04      220.88     13.84 o
   9   8   0      317.05      330.26     21.81 o
  10   8   0      101.58      126.39     17.23 o
  11   8   0        3.89        2.79     13.89 o
   1   9   0      979.87      970.31     16.36 o
   2   9   0     1734.66     1701.05     31.32 o
   3   9   0     2234.75     1885.05     31.33 o
   4   9   0       58.46       81.19      7.93 o
   5   9   0       35.44       24.52      6.02 o
   6   9   0       59.86       53.31      7.84 o
   7   9   0      269.29      282.79     16.88 o
   8   9   0      218.13      211.03     13.67 o
   9   9   0       13.01        6.98     11.32 o
  10   9   0       30.58       34.67     13.80 o
  11   9   0      108.90       84.50     17.32 o
   0  10   0    14653.88    15346.28    308.91 o
   1  10   0     9433.75     9636.85    141.11 o
   2  10   0       29.50       32.60      5.37 o
   3  10   0     3588.76     3757.56     55.38 o
   4  10   0      120.39      103.96      7.88 o
   5  10   0     1334.74     1355.27     27.74 o
   6  10   0      111.52      104.92     19.04 o
   7  10   0        1.37       -2.37      6.38 o
   8  10   0       75.38       73.09     10.20 o
   9  10   0      471.46      497.19     26.61 o
  10  10   0       50.91       69.51     15.03 o
   1  11   0     4065.15     4311.66     68.33 o
   2  11   0     4357.83     4103.89     66.24 o
   3  11   0     1746.64     1767.28     34.54 o
   4  11   0     2140.28     2127.15     36.69 o
   5  11   0       49.13       49.47      8.42 o
   6  11   0      819.20      878.96     26.18 o
   7  11   0       65.40       54.38      8.85 o
   8  11   0     1004.17     1009.44     27.23 o
   9  11   0       10.20       40.93     12.71 o
  10  11   0       27.86        3.87     14.30 o
   0  12   0     3937.71     4548.42    169.99 o
   1  12   0     2870.07     2714.15     46.80 o
   2  12   0      461.93      593.78     16.79 o
   3  12   0      652.13      578.02     20.25 o
   4  12   0      111.29      116.14     10.84 o
   5  12   0     2341.30     2337.98     41.32 o
   6  12   0      549.05      513.69     28.87 o
   7  12   0      256.12      220.32     18.73 o
   8  12   0       13.82       15.05      8.76 o
   9  12   0      453.62      460.12     25.83 o
  10  12   0       18.31       15.30     13.50 o
   1  13   0       25.99       20.95      5.53 o
   2  13   0     5507.30     5355.63     85.01 o
   3  13   0     1272.95     1170.29     27.25 o
   4  13   0      252.06      185.69     14.44 o
   5  13   0        0.18        9.17      6.46 o
   6  13   0        8.30        5.73      7.35 o
   7  13   0       30.33        7.99      8.87 o
   8  13   0     1158.45     1135.95     29.66 o
   9  13   0        0.06       -6.59     10.86 o
  10  13   0      104.77      109.87     17.40 o
   0  14   0      402.03      333.82     29.42 o
   1  14   0     1703.54     1674.29     33.51 o
   2  14   0      788.25      831.27     21.85 o
   3  14   0       45.31       22.37      7.55 o
   4  14   0      110.51      130.32     11.03 o
   5  14   0     1530.74     1403.27     44.47 o
   6  14   0      370.78      419.73     22.37 o
   7  14   0        6.89        7.40      8.34 o
   8  14   0        8.76        6.35      9.62 o
   9  14   0      557.39      617.83     30.63 o
  10  14   0        5.50       16.21     13.69 o
   1  15   0        2.59       -2.87      5.10 o
   2  15   0     1298.34     1202.92     52.56 o
   3  15   0      397.17      424.96     18.12 o
   4  15   0      938.29      864.11     24.72 o
   5  15   0     1760.27     1601.32     37.50 o
   6  15   0     1785.27     1632.36     39.45 o
   7  15   0       40.59       45.15      9.65 o
   8  15   0      629.31      657.43     26.47 o
   9  15   0        0.17       14.61     11.42 o
  10  15   0       17.65       18.39     12.32 o
   0  16   0      843.05      853.02     32.01 o
   1  16   0     3355.80     3317.01     58.35 o
   2  16   0     1564.72     1541.41     33.58 o
   3  16   0      469.70      467.06     29.81 o
   4  16   0      213.39      229.10     20.56 o
   5  16   0     1119.43     1108.66     30.49 o
   6  16   0      208.36      173.51     15.06 o
   7  16   0       12.84       10.57     10.22 o
   8  16   0        1.49       -1.51      9.48 o
   9  16   0      288.40      289.55     19.94 o
   1  17   0     1620.41     1629.81     35.16 o
   2  17   0     3350.26     3205.46     58.16 o
   3  17   0      340.79      297.13     17.30 o
   4  17   0       89.73       88.61     10.73 o
   5  17   0       84.79      108.38     12.29 o
   6  17   0      344.51      377.38     20.74 o
   7  17   0       78.23       80.94     13.33 o
   8  17   0      327.92      344.51     22.85 o
   9  17   0        0.57       10.90     11.56 o
   0  18   0      291.87      328.19     47.68 o
   1  18   0       79.66       89.90      9.93 o
   2  18   0      599.90      611.17     20.70 o
   3  18   0      912.61      807.41     24.82 o
   4  18   0       29.24       38.44      9.21 o
   5  18   0      703.41      700.74     25.11 o
   6  18   0       38.31       43.26     11.58 o
   7  18   0       41.12       39.94     11.78 o
   8  18   0       18.36       -9.13     11.26 o
   9  18   0      404.70      428.82     27.46 o
   1  19   0        5.13       15.49      7.32 o
   2  19   0      603.56      580.99     21.41 o
   3  19   0      219.48      240.20     26.15 o
   4  19   0      164.64      153.70     13.49 o
   5  19   0      495.16      497.19     30.12 o
   6  19   0      906.54      994.27     32.04 o
   7  19   0      141.00      148.73     17.34 o
   8  19   0      143.48      137.73     17.32 o
   0  20   0       80.65      114.58     16.66 o
   1  20   0      699.09      719.97     24.09 o
   2  20   0      166.38      185.18     15.78 o
   3  20   0       58.31       70.44     10.91 o
   4  20   0      632.89      675.32     45.76 o
   5  20   0      598.31      591.39     26.21 o
   6  20   0        1.67       -0.49     10.14 o
   7  20   0        4.17        2.67     10.71 o
   8  20   0       77.01       51.88     21.72 o
   1  21   0      385.48      369.64     18.92 o
   2  21   0      586.34      641.25     24.00 o
   3  21   0      368.33      344.64     19.13 o
   4  21   0      316.97      301.74     21.27 o
   5  21   0       16.99       10.81     10.24 o
   6  21   0      542.11      582.58     27.68 o
   7  21   0      402.16      427.14     25.71 o
   8  21   0       76.61       99.70     17.26 o
   0  22   0      285.46      315.40     25.44 o
   1  22   0      242.80      255.49     16.61 o
   2  22   0        0.58       10.59      8.77 o
   3  22   0      305.02      277.67     18.28 o
   4  22   0      602.91      638.97     27.51 o
   5  22   0      582.64      685.27     28.57 o
   6  22   0      363.42      433.22     27.76 o
   7  22   0       81.28       90.28     15.63 o
   1  23   0      662.23      687.56     25.96 o
   2  23   0      639.03      610.31     25.15 o
   3  23   0      430.36      389.84     21.40 o
   4  23   0       25.73       29.31     11.10 o
   5  23   0       10.68        1.95     11.03 o
   6  23   0      108.18      108.47     15.96 o
   7  23   0      210.41      258.55     22.06 o
   0  24   0      575.15      574.38     36.19 o
   1  24   0      322.95      299.67     18.77 o
   2  24   0        0.20       15.60      9.84 o
   3  24   0       26.89       21.42     10.32 o
   4  24   0      306.63      351.80     21.95 o
   5  24   0      338.08      417.33     38.53 o
   6  24   0       53.63       78.80     14.94 o
   1  25   0      213.89      217.40     17.16 o
   2  25   0      384.77      453.88     45.30 o
   3  25   0      361.86      411.77     23.23 o
   4  25   0        3.35       -8.34     10.33 o
   5  25   0      125.95      134.80     16.60 o
   6  25   0       22.85       21.42     13.40 o
   0  26   0     1665.56     1601.46     58.99 o
   1  26   0      236.94      221.82     17.99 o
   2  26   0        7.41        8.66     10.54 o
   3  26   0       36.48       39.92     12.31 o
   4  26   0      385.14      445.41     54.63 o
   5  26   0       94.67       83.37     15.43 o
   1  27   0      312.19      291.78     21.04 o
   2  27   0       83.02      103.94     14.94 o
   3  27   0      373.61      368.27     23.33 o
   4  27   0      243.13      289.39     22.20 o
   5  27   0      139.96      153.82     18.05 o
   0  28   0      148.13      253.82     51.25 o
   1  28   0      134.05      150.46     16.87 o
   2  28   0        4.20       -8.04     11.08 o
   3  28   0       39.01       81.19     15.26 o
   4  28   0      491.05      484.72     28.02 o
   1  29   0      176.92      192.58     19.09 o
   2  29   0       47.66       46.90     14.18 o
   3  29   0       73.67      119.39     16.96 o
   0  30   0      145.22      155.43     26.27 o
 -11   0   1       63.26       31.76     19.92 o
  -9   0   1       14.17       19.89     15.33 o
  -7   0   1      826.43      871.17     37.00 o
  -5   0   1     1413.70     1300.89     41.18 o
  -3   0   1    16386.34    16169.58    206.17 o
   1   0   1     5013.74     5438.56     64.87 o
   3   0   1    16487.53    16621.61    195.72 o
   5   0   1      263.68      254.10     16.89 o
   7   0   1      417.79      443.40     22.19 o
   9   0   1      719.02      755.89     43.35 o
  11   0   1      111.64      102.33     24.74 o
 -11   1   1        1.56        1.59     13.20 o
 -10   1   1      565.55      641.05     35.93 o
  -9   1   1       23.74       17.77     10.60 o
  -8   1   1     1831.77     1837.99     42.36 o
  -7   1   1       50.42       62.57      9.79 o
  -6   1   1     2343.33     2457.73     40.72 o
  -5   1   1       44.48       47.66      4.17 o
  -4   1   1     5008.69     4626.27     58.42 o
  -3   1   1      548.51      522.58      7.51 o
  -2   1   1      631.07      637.65      8.85 o
  -1   1   1       42.26       42.18      1.63 o
   0   1   1     2303.04     2333.73     28.15 o
   1   1   1      423.00      376.01      4.93 o
   2   1   1      408.35      447.50      6.38 o
   3   1   1     3787.75     3780.34     35.96 o
   4   1   1     9588.46     9981.68    112.67 o
   5   1   1        0.84       -0.47      3.32 o
   6   1   1      785.95      752.24     15.59 o
   7   1   1        3.40       -5.74      5.74 o
   8   1   1      106.90       92.49     12.78 o
   9   1   1       31.48       17.22     11.35 o
  10   1   1      396.20      424.63     26.34 o
  11   1   1        1.76        6.09     13.66 o
 -11   2   1      308.86      342.35     28.02 o
 -10   2   1       10.97       26.09     12.12 o
  -9   2   1       71.17       75.83     12.56 o
  -8   2   1        1.00       -4.13      8.54 o
  -7   2   1     1806.18     1913.89     35.65 o
  -6   2   1      401.44      453.69     17.06 o
  -5   2   1     1640.78     1678.80     25.79 o
  -4   2   1       39.50       52.13      7.42 o
  -3   2   1      635.52      534.38      7.75 o
  -2   2   1      889.35      882.83     11.41 o
  -1   2   1      979.37      915.37      9.82 o
   0   2   1      375.52      366.06      4.71 o
   1   2   1     4539.45     4846.87     44.87 o
   2   2   1     9361.24     9782.75     85.40 o
   3   2   1    24010.08    24126.90    207.47 o
   4   2   1      243.05      288.24      8.46 o
   5   2   1      799.83      847.41     15.71 o
   6   2   1      384.68      381.13     12.92 o
   7   2   1      880.08      889.76     22.52 o
   8   2   1       61.41       52.10      8.88 o
   9   2   1      552.08      562.80     27.42 o
  10   2   1        6.01        6.83     12.31 o
  11   2   1       24.07       10.13     14.11 o
 -11   3   1        1.92        8.90     12.63 o
 -10   3   1      376.60      347.07     23.44 o
  -9   3   1       60.27       60.15     14.41 o
  -8   3   1      764.97      816.52     26.78 o
  -7   3   1      125.36      119.87      7.74 o
  -6   3   1     1080.70     1171.57     20.94 o
  -5   3   1      103.04      147.39      6.53 o
  -4   3   1     8833.60     8649.68    104.87 o
  -3   3   1     8391.97     8541.80     87.90 o
  -2   3   1     1000.71      952.40     12.33 o
  -1   3   1     2428.50     2390.12     23.78 o
   0   3   1    11026.85    11548.51    114.26 o
   1   3   1       95.39      121.29      4.39 o
   2   3   1    16426.90    17173.07    154.34 o
   3   3   1     1275.98     1494.89     16.78 o
   4   3   1      315.87      325.31     10.06 o
   5   3   1      792.48      720.28     15.82 o
   6   3   1     1457.58     1501.50     33.48 o
   7   3   1       89.99       70.49      8.11 o
   8   3   1        1.51       -2.91      6.19 o
   9   3   1       95.82       90.35     11.26 o
  10   3   1      308.03      343.08     23.87 o
  11   3   1       29.26       16.84     15.06 o
 -11   4   1       41.50       63.12     15.64 o
 -10   4   1      102.73      120.93     18.55 o
  -9   4   1       38.46       42.58     11.65 o
  -8   4   1       65.46       57.38      9.95 o
  -7   4   1     3258.95     3271.87     47.68 o
  -6   4   1       91.31       82.97      6.00 o
  -5   4   1       31.19       29.86      4.03 o
  -4   4   1     2904.61     3256.40     43.26 o
  -3   4   1        7.92       18.32      2.66 o
  -2   4   1     2745.27     3002.75     34.25 o
  -1   4   1    16398.26    17012.07    168.23 o
   0   4   1     3401.15     3607.21     39.85 o
   1   4   1     8179.73     8741.66     88.10 o
   2   4   1    10570.10    11345.45    108.54 o
   3   4   1     7165.34     6800.26     83.33 o
   4   4   1       60.19       40.46      4.75 o
   5   4   1       35.55       28.05      7.43 o
   6   4   1      592.10      558.90     15.49 o
   7   4   1      915.38      929.30     34.11 o
   8   4   1      104.74      145.05     17.79 o
   9   4   1      209.22      241.10     19.22 o
  10   4   1        1.63      -10.79     11.60 o
  11   4   1       54.69       90.93     17.45 o
 -11   5   1        4.38        1.97     12.87 o
 -10   5   1       28.09       32.51     12.85 o
  -9   5   1      385.37      351.38     29.41 o
  -8   5   1     1657.41     1690.93     43.02 o
  -7   5   1      421.53      437.36     13.58 o
  -6   5   1      811.45      829.87     17.18 o
  -5   5   1     2128.67     1947.15     34.83 o
  -4   5   1     1349.04     1142.54     27.84 o
  -3   5   1     1066.58     1066.56     18.83 o
  -2   5   1     6829.66     7088.76     68.71 o
  -1   5   1     9912.37    10432.35    104.67 o
   0   5   1     2290.67     2165.11     23.94 o
   1   5   1    10458.59    11049.56    104.70 o
   2   5   1     5353.89     5004.00     50.30 o
   3   5   1     2723.86     2832.77     38.44 o
   4   5   1    10200.59    10588.98    129.16 o
   5   5   1     1165.18     1159.78     29.68 o
   6   5   1     3249.30     3132.36     46.54 o
   7   5   1      238.32      244.72     12.27 o
   8   5   1       30.93       22.25      8.10 o
   9   5   1      152.47      128.93     15.69 o
  10   5   1       13.31       21.26     12.82 o
  11   5   1       65.08       62.75     16.22 o
 -11   6   1       55.61       71.36     18.32 o
 -10   6   1       46.61       38.38     13.03 o
  -9   6   1       64.23       53.87     12.29 o
  -8   6   1        0.50       -5.53      5.53 o
  -7   6   1      434.69      443.88     13.95 o
  -6   6   1      563.04      550.81     15.86 o
  -5   6   1     3984.57     4001.46     59.41 o
  -4   6   1      275.93      235.61     11.17 o
  -3   6   1     4198.05     4204.96     58.73 o
  -2   6   1     2730.53     2428.76     26.18 o
  -1   6   1     4131.33     3824.06     40.70 o
   0   6   1     6620.14     6576.02     67.43 o
   1   6   1     5859.60     5938.47     58.16 o
   2   6   1     8620.66     8692.12     89.51 o
   3   6   1    12506.18    12889.35    168.02 o
   4   6   1     5165.17     5306.88     75.27 o
   5   6   1      657.70      686.26     16.11 o
   6   6   1        9.73        0.27      5.15 o
   7   6   1     3044.38     2932.34     50.65 o
   8   6   1      735.97      778.80     32.46 o
   9   6   1      124.98      137.93     16.14 o
  10   6   1       11.24       19.24     12.75 o
  11   6   1        3.78        8.61     14.52 o
 -11   7   1        8.93       -2.10     13.42 o
 -10   7   1        4.96        1.79     11.36 o
  -9   7   1      900.05      981.49     32.77 o
  -8   7   1      300.83      296.95     13.48 o
  -7   7   1       89.51       91.19      9.97 o
  -6   7   1      160.57      165.64      8.70 o
  -5   7   1      565.89      543.12     15.05 o
  -4   7   1     1236.88     1286.66     45.54 o
  -3   7   1     1391.41     1198.05     23.71 o
  -2   7   1     2150.53     2093.78     24.92 o
  -1   7   1     1992.45     2008.79     23.41 o
   0   7   1       96.10       91.96      3.71 o
   1   7   1     5209.47     5413.62     59.73 o
   2   7   1     2310.15     2201.26     33.28 o
   3   7   1     1252.10     1326.05     25.93 o
   4   7   1     5646.33     5974.18     84.01 o
   5   7   1     1254.66     1321.82     24.17 o
   6   7   1      113.91       95.92      8.07 o
   7   7   1      222.47      198.30     12.86 o
   8   7   1       59.47       32.06     10.57 o
   9   7   1      475.07      542.32     29.09 o
  10   7   1      115.07      130.99     17.35 o
  11   7   1       99.00      108.92     18.37 o
 -11   8   1       69.13      119.50     28.51 o
 -10   8   1      299.31      288.95     21.77 o
  -9   8   1        3.51       -3.49     10.50 o
  -8   8   1      496.96      493.85     16.19 o
  -7   8   1     1512.85     1512.97     29.45 o
  -6   8   1     1294.15     1257.21     23.42 o
  -5   8   1      616.74      568.53     18.06 o
  -4   8   1        7.84       20.57      5.23 o
  -3   8   1       70.46      117.88     10.86 o
  -2   8   1      830.62     1051.41     18.88 o
  -1   8   1     2123.96     1994.07     23.82 o
   0   8   1     2762.67     3092.14     39.44 o
   1   8   1     2156.09     2175.62     28.65 o
   2   8   1       20.64        7.22      3.08 o
   3   8   1     5696.52     5615.49     78.16 o
   4   8   1     5737.66     5821.19     82.38 o
   5   8   1      188.18      204.78     11.19 o
   6   8   1      450.93      415.02     29.13 o
   7   8   1      245.05      234.82     15.87 o
   8   8   1      568.70      541.68     21.00 o
   9   8   1      119.53      121.30     16.16 o
  10   8   1        2.08       -4.68     11.69 o
 -11   9   1        5.96      -10.55     17.34 o
 -10   9   1       63.43       48.49     14.19 o
  -9   9   1     1514.58     1650.63     43.39 o
  -8   9   1       39.28       55.46      9.11 o
  -7   9   1      152.68      146.80     15.00 o
  -6   9   1       78.63       87.21     11.03 o
  -5   9   1     1053.93     1005.36     25.38 o
  -4   9   1      101.44       93.43      8.38 o
  -3   9   1     3913.50     3701.11     60.24 o
  -2   9   1      585.88      519.41     14.66 o
  -1   9   1     2198.06     2088.41     31.77 o
   0   9   1    11631.75    11374.75    156.41 o
   1   9   1     3412.73     3333.93     47.53 o
   2   9   1     3525.81     4135.62     68.84 o
   3   9   1     1776.64     1975.16     36.82 o
   4   9   1     1032.07     1054.47     22.48 o
   5   9   1      993.79     1016.19     23.20 o
   6   9   1     4093.80     4004.98     63.67 o
   7   9   1      168.42      158.91     12.10 o
   8   9   1      140.35      154.83     13.18 o
   9   9   1      558.29      569.41     28.45 o
  10   9   1       86.03       77.44     16.64 o
 -11  10   1       38.85       37.46     15.16 o
 -10  10   1      300.86      273.54     21.49 o
  -9  10   1       49.75       55.79     13.72 o
  -8  10   1      251.00      261.31     14.28 o
  -7  10   1       48.43       43.70      7.95 o
  -6  10   1     1563.74     1592.31     33.27 o
  -5  10   1      194.98      172.11     13.77 o
  -4  10   1       58.86       44.71      5.83 o
  -3  10   1     3223.50     3239.01     54.36 o
  -2  10   1    10552.34    10880.13    158.79 o
  -1  10   1      407.47      375.58     16.56 o
   0  10   1    10268.29    10508.81    151.81 o
   1  10   1     5355.05     5679.37     77.28 o
   2  10   1     6288.44     6092.00     93.26 o
   3  10   1      798.16      728.72     19.12 o
   4  10   1     3102.83     3173.16     50.02 o
   5  10   1      419.33      422.23     17.80 o
   6  10   1      672.16      679.90     23.67 o
   7  10   1      905.81      860.68     23.89 o
   8  10   1     1039.13     1044.43     28.21 o
   9  10   1      140.07      108.27     15.65 o
  10  10   1        9.04      -12.07     12.07 o
 -10  11   1       44.10       48.14     14.03 o
  -9  11   1      769.43      782.46     40.67 o
  -8  11   1        1.56       -4.65      7.03 o
  -7  11   1      483.52      465.06     17.70 o
  -6  11   1        1.07       -3.29      7.25 o
  -5  11   1     1805.00     1736.16     49.20 o
  -4  11   1      412.47      405.64     15.24 o
  -3  11   1        7.89       10.39      5.05 o
  -2  11   1      219.48      233.76     12.69 o
  -1  11   1      158.80      169.93     10.73 o
   0  11   1      548.68      534.45     30.66 o
   1  11   1     9201.69     9322.34    137.70 o
   2  11   1       37.08       54.97      6.29 o
   3  11   1      126.00      113.99      8.12 o
   4  11   1       98.98       87.03      7.11 o
   5  11   1     3691.82     3624.27     64.76 o
   6  11   1      747.44      699.39     27.02 o
   7  11   1       64.20       56.76      9.28 o
   8  11   1      327.40      298.49     19.63 o
   9  11   1      215.52      265.38     20.93 o
  10  11   1       81.98      118.66     17.87 o
 -10  12   1       92.46       85.70     15.53 o
  -9  12   1       28.63       50.29     13.25 o
  -8  12   1      173.06      141.52     14.85 o
  -7  12   1      347.02      370.36     19.85 o
  -6  12   1     3642.36     3532.94     58.99 o
  -5  12   1      691.16      665.13     18.53 o
  -4  12   1        0.29        4.74      6.20 o
  -3  12   1      743.05      719.90     19.51 o
  -2  12   1     3969.71     3907.62     63.91 o
  -1  12   1     1611.48     1445.26     28.78 o
   0  12   1     5421.44     5592.63     86.48 o
   1  12   1       27.33       15.45      5.09 o
   2  12   1     4992.89     4958.91     79.09 o
   3  12   1     4735.18     4708.36     76.95 o
   4  12   1     2145.34     2157.74     38.02 o
   5  12   1      193.38      174.04     13.40 o
   6  12   1       94.42      107.12     11.89 o
   7  12   1      105.72       98.39     10.81 o
   8  12   1      432.70      492.34     21.72 o
   9  12   1      125.44      111.87     22.15 o
  10  12   1       77.22       95.03     17.20 o
 -10  13   1       24.96       28.15     13.75 o
  -9  13   1      598.39      674.35     34.23 o
  -8  13   1       31.71       30.91     12.32 o
  -7  13   1      515.41      517.31     21.03 o
  -6  13   1        4.90        0.06      6.70 o
  -5  13   1     1921.51     1984.60     61.57 o
  -4  13   1      622.47      561.03     18.38 o
  -3  13   1     4943.99     4955.48     80.32 o
  -2  13   1      145.26      183.85     12.42 o
  -1  13   1       44.15       32.84      5.80 o
   0  13   1      144.42      160.35     15.41 o
   1  13   1     6030.58     5665.84     88.80 o
   2  13   1      115.87      102.68      9.88 o
   3  13   1      219.96      206.71     12.17 o
   4  13   1       90.36       81.59      9.30 o
   5  13   1     1090.12     1173.63     27.15 o
   6  13   1     1663.62     1616.34     38.78 o
   7  13   1       73.15       46.94     11.26 o
   8  13   1       57.35       44.72     10.37 o
   9  13   1      278.14      316.17     38.79 o
  10  13   1        2.88       -6.99     12.29 o
 -10  14   1      292.14      327.05     21.47 o
  -9  14   1        1.43       12.64     10.34 o
  -8  14   1      504.38      462.27     29.66 o
  -7  14   1      108.20       94.10     11.16 o
  -6  14   1      174.57      164.87     13.71 o
  -5  14   1      140.51      160.96     13.02 o
  -4  14   1      948.84      937.66     24.90 o
  -3  14   1      400.09      335.01     20.96 o
  -2  14   1     6390.80     6615.11    103.01 o
  -1  14   1      139.31      152.35      9.86 o
   0  14   1     1053.99     1145.24     25.74 o
   1  14   1      464.36      499.66     16.37 o
   2  14   1     3832.26     3861.78     65.27 o
   3  14   1       11.98        2.66      6.78 o
   4  14   1      706.71      719.09     22.42 o
   5  14   1     1243.37     1187.93     28.19 o
   6  14   1      432.28      402.59     18.40 o
   7  14   1      179.77      138.50     13.04 o
   8  14   1      181.69      187.96     15.45 o
   9  14   1        5.55       10.30     12.04 o
  10  14   1        5.65       13.78     13.82 o
 -10  15   1        0.05        4.37     11.58 o
  -9  15   1      763.55      770.20     29.24 o
  -8  15   1        0.21        0.07      9.04 o
  -7  15   1      163.86      147.33     14.20 o
  -6  15   1      320.92      270.57     17.10 o
  -5  15   1       22.76       15.13      8.27 o
  -4  15   1      554.92      506.58     19.35 o
  -3  15   1     2653.48     2540.79     48.07 o
  -2  15   1        2.61       11.67      5.97 o
  -1  15   1      442.94      374.88     19.84 o
   0  15   1       26.49       28.81      6.27 o
   1  15   1     1434.62     1320.94     29.40 o
   2  15   1     1424.52     1346.76     30.27 o
   3  15   1      183.50      178.35     12.31 o
   4  15   1       14.75       10.10      6.93 o
   5  15   1     2096.42     2222.00     47.22 o
   6  15   1      352.48      314.60     20.44 o
   7  15   1       26.99       30.90      9.91 o
   8  15   1       55.14       66.14     12.26 o
   9  15   1      148.74      136.96     15.58 o
  -9  16   1        3.71       -9.52     10.62 o
  -8  16   1      138.38      175.66     17.24 o
  -7  16   1       17.21       10.11      9.55 o
  -6  16   1     1351.54     1403.94     40.54 o
  -5  16   1      214.53      217.67     14.92 o
  -4  16   1       22.79       35.33      9.66 o
  -3  16   1       41.45       38.06      8.13 o
  -2  16   1     5693.45     5671.20     91.58 o
  -1  16   1      128.29      121.23     10.22 o
   0  16   1     2169.64     2105.49     40.86 o
   1  16   1       29.43       34.27      8.69 o
   2  16   1     4529.25     4593.18     81.97 o
   3  16   1      120.56      139.82     11.52 o
   4  16   1      584.95      545.27     20.63 o
   5  16   1        0.06       -7.29      7.29 o
   6  16   1      673.42      701.57     27.09 o
   7  16   1       74.97       52.60     10.74 o
   8  16   1      456.76      470.15     23.26 o
   9  16   1       24.62       38.35     12.36 o
  -9  17   1      250.22      304.08     23.05 o
  -8  17   1       42.71       28.12     12.81 o
  -7  17   1       27.19       19.83     10.82 o
  -6  17   1      143.84      123.55     13.62 o
  -5  17   1      468.59      469.91     41.39 o
  -4  17   1        4.36       -0.38      7.02 o
  -3  17   1      654.30      663.45     31.79 o
  -2  17   1      204.78      185.46     12.60 o
  -1  17   1        6.49       -1.25      5.91 o
   0  17   1      333.30      335.57     15.87 o
   1  17   1     3588.98     3660.21     64.14 o
   2  17   1      241.80      248.76     14.42 o
   3  17   1       89.95       88.85     10.25 o
   4  17   1      109.50      129.72     12.44 o
   5  17   1      753.48      814.30     26.49 o
   6  17   1       41.71       31.04     10.68 o
   7  17   1       31.90       52.62     12.31 o
   8  17   1        5.63       -1.36     10.16 o
   9  17   1      299.95      352.54     22.47 o
  -9  18   1        1.17       -6.71     12.54 o
  -8  18   1      100.18       99.36     15.22 o
  -7  18   1       76.82       61.83     12.58 o
  -6  18   1      846.42      910.89     29.44 o
  -5  18   1       57.71       56.83     10.89 o
  -4  18   1        6.16        5.80      7.53 o
  -3  18   1      829.94      817.33     33.88 o
  -2  18   1       59.25       38.30      8.22 o
  -1  18   1      114.78      102.79     11.26 o
   0  18   1       27.12       30.51      7.73 o
   1  18   1        4.37       14.38      9.16 o
   2  18   1     1283.27     1202.04     30.01 o
   3  18   1        2.46       -5.42      6.73 o
   4  18   1      927.16      851.97     54.57 o
   5  18   1       27.07       23.17     11.29 o
   6  18   1      882.64      869.72     29.39 o
   7  18   1        2.58       -2.53     10.32 o
   8  18   1      102.94       82.61     15.39 o
   9  18   1       28.81       41.40     15.30 o
  -9  19   1      337.22      335.14     36.81 o
  -8  19   1      184.81      181.47     18.53 o
  -7  19   1       38.93       39.03     11.60 o
  -6  19   1       11.60        9.45      9.88 o
  -5  19   1      635.92      622.25     24.56 o
  -4  19   1      222.42      218.80     15.85 o
  -3  19   1      252.01      259.78     15.91 o
  -2  19   1      710.10      788.77     24.19 o
  -1  19   1      531.50      559.42     20.72 o
   0  19   1       38.05       31.30      7.88 o
   1  19   1      169.36      160.06     12.67 o
   2  19   1      138.92      130.30     12.00 o
   3  19   1      264.38      202.42     14.66 o
   4  19   1       24.87       36.32      9.72 o
   5  19   1     1272.03     1295.46     39.00 o
   6  19   1        4.50       11.56      9.91 o
   7  19   1       45.17       34.58     12.23 o
   8  19   1       13.35       22.32     13.15 o
  -8  20   1      152.10      157.12     18.34 o
  -7  20   1      152.45      146.18     16.77 o
  -6  20   1      686.30      770.63     28.77 o
  -5  20   1       12.47       27.68     10.52 o
  -4  20   1       84.73       70.89     10.82 o
  -3  20   1      470.46      463.11     21.39 o
  -2  20   1     1076.90     1142.55     30.45 o
  -1  20   1     2006.59     1956.57     42.12 o
   0  20   1       27.97       27.27      8.61 o
   1  20   1       82.60       86.84     10.75 o
   2  20   1       36.97       35.40     12.74 o
   3  20   1       76.25       73.71     10.98 o
   4  20   1      512.05      510.01     24.46 o
   5  20   1        3.72       12.83      9.71 o
   6  20   1      207.27      218.62     18.51 o
   7  20   1      100.13      130.74     16.83 o
   8  20   1      398.50      397.77     28.25 o
  -8  21   1      236.64      222.19     20.67 o
  -7  21   1        3.90      -10.93     10.93 o
  -6  21   1       35.81       51.43     12.48 o
  -5  21   1      500.73      498.31     24.26 o
  -4  21   1      318.24      304.53     18.61 o
  -3  21   1       28.80       18.85      8.68 o
  -2  21   1      161.95      134.57     12.73 o
  -1  21   1      139.68      146.85     19.80 o
   0  21   1      988.64     1002.35     32.15 o
   1  21   1     1515.48     1507.29     38.49 o
   2  21   1      141.76      158.25     13.70 o
   3  21   1        0.70       -1.77      8.21 o
   4  21   1       24.04       22.79      9.96 o
   5  21   1      328.66      357.18     21.35 o
   6  21   1       93.73      126.27     15.78 o
   7  21   1       44.56       58.26     16.68 o
   8  21   1       84.18       71.65     16.12 o
  -8  22   1        8.70       16.03     16.26 o
  -7  22   1      340.62      357.57     23.81 o
  -6  22   1      266.33      275.82     20.66 o
  -5  22   1       64.70       40.92     13.45 o
  -4  22   1       32.13       21.36     10.35 o
  -3  22   1      298.13      305.44     18.73 o
  -2  22   1      515.98      554.07     29.05 o
  -1  22   1      281.80      288.86     17.71 o
   0  22   1       17.22       15.34      8.96 o
   1  22   1      108.46      125.75     12.95 o
   2  22   1     1253.54     1248.22     33.87 o
   3  22   1      762.17      727.86     28.45 o
   4  22   1      154.47      132.07     14.76 o
   5  22   1        0.02        4.84     10.42 o
   6  22   1      189.77      194.72     20.81 o
   7  22   1       73.47       71.95     15.22 o
  -7  23   1       32.29       15.65     12.72 o
  -6  23   1       18.09       17.10     12.65 o
  -5  23   1      339.95      419.18     27.08 o
  -4  23   1      813.15      764.41     33.67 o
  -3  23   1      845.21      845.43     28.20 o
  -2  23   1        0.23       -7.44      8.51 o
  -1  23   1      774.49      682.33     24.95 o
   0  23   1      990.48      969.40     29.58 o
   1  23   1      110.10      133.51     13.78 o
   2  23   1      559.54      492.71     29.16 o
   3  23   1       95.94       81.12     12.72 o
   4  23   1      151.79      159.82     17.80 o
   5  23   1      281.71      315.43     21.61 o
   6  23   1       11.94        5.78     11.62 o
   7  23   1       24.89       37.50     14.21 o
  -7  24   1      133.63      198.05     28.35 o
  -6  24   1      182.49      179.70     18.40 o
  -5  24   1      255.00      229.69     20.07 o
  -4  24   1        0.04        7.89     10.29 o
  -3  24   1      186.50      198.22     17.13 o
  -2  24   1      315.47      298.09     33.21 o
  -1  24   1      445.69      439.16     22.35 o
   0  24   1       64.91       73.94     12.48 o
   1  24   1        0.70        3.68      9.27 o
   2  24   1      222.82      283.33     20.02 o
   3  24   1      411.47      485.57     24.78 o
   4  24   1      126.55      111.10     14.74 o
   5  24   1       83.59       78.85     14.44 o
   6  24   1       17.82       28.11     12.88 o
  -6  25   1        1.85        4.17     11.86 o
  -5  25   1       32.76       32.14     12.46 o
  -4  25   1      282.28      247.93     19.26 o
  -3  25   1      104.15       94.16     13.89 o
  -2  25   1      136.78      127.81     14.91 o
  -1  25   1      156.13      142.15     15.07 o
   0  25   1      485.24      498.11     24.51 o
   1  25   1      454.06      404.27     22.19 o
   2  25   1      195.56      195.21     18.10 o
   3  25   1      164.50      157.79     16.54 o
   4  25   1       68.45       51.03     12.88 o
   5  25   1       86.93       89.61     15.40 o
   6  25   1        9.49       -1.26     12.87 o
  -5  26   1      182.53      165.30     18.32 o
  -4  26   1        0.61        1.00     11.05 o
  -3  26   1      199.21      209.32     18.07 o
  -2  26   1      356.32      346.24     21.67 o
  -1  26   1     1016.24     1087.91     34.15 o
   0  26   1        0.25        3.74     10.53 o
   1  26   1      347.01      392.52     23.12 o
   2  26   1      230.93      262.95     19.62 o
   3  26   1       92.48       83.55     14.17 o
   4  26   1       20.60        0.22     11.54 o
   5  26   1        8.17       22.50     12.83 o
  -5  27   1       70.25       53.60     17.55 o
  -4  27   1      454.32      416.17     29.99 o
  -3  27   1       12.35        9.12     11.43 o
  -2  27   1       93.49       97.76     14.43 o
  -1  27   1       12.39        6.52     11.19 o
   0  27   1      803.95      830.45     44.56 o
   1  27   1      150.13      164.04     17.15 o
   2  27   1       75.65       72.20     14.01 o
   3  27   1       10.22        1.23     13.81 o
   4  27   1       91.33      138.23     17.27 o
  -4  28   1       33.21       59.67     17.70 o
  -3  28   1       85.65      111.38     26.80 o
  -2  28   1       90.42       95.61     14.98 o
  -1  28   1       97.33       97.39     14.85 o
   0  28   1       47.13       47.38     12.98 o
   1  28   1       20.63       11.75     11.71 o
   2  28   1        7.53        5.74     11.71 o
   3  28   1      395.54      401.28     29.78 o
  -3  29   1        6.33       28.92     16.24 o
  -2  29   1        4.69       15.59     15.12 o
  -1  29   1       10.16      -17.18     17.18 o
   0  29   1       81.27       93.53     18.87 o
   1  29   1        4.38       -1.86     14.12 o
   2  29   1       25.88       61.38     18.45 o
 -10   0   2       13.72       38.48     17.01 o
  -8   0   2      361.28      349.45     27.33 o
  -6   0   2      488.86      491.34     24.45 o
  -4   0   2     7514.35     6903.64    103.02 o
  -2   0   2     8281.79     8243.45    116.85 o
   0   0   2    28571.31    27549.00    805.68 o
   2   0   2    19971.60    20596.78    240.28 o
   4   0   2     2169.13     2421.27     43.30 o
   6   0   2     3669.05     3675.23     74.80 o
   8   0   2       13.77        0.33      9.04 o
  10   0   2      346.07      377.58     36.37 o
 -11   1   2      487.10      480.27     29.59 o
 -10   1   2        2.79        9.76     10.80 o
  -9   1   2      743.62      716.94     30.88 o
  -8   1   2       57.40       64.38     10.82 o
  -7   1   2      405.09      371.13     17.90 o
  -6   1   2      671.82      738.56     18.48 o
  -5   1   2     1407.74     1318.90     23.65 o
  -4   1   2     1111.05     1148.36     21.04 o
  -3   1   2      364.62      360.35      7.52 o
  -2   1   2      709.09      659.71      8.00 o
   0   1   2     6860.19     7272.93    103.44 o
   1   1   2      532.29      566.67      7.26 o
   2   1   2     2511.43     2591.86     25.20 o
   3   1   2    12968.66    13253.74    128.90 o
   4   1   2        9.38        6.22      3.31 o
   5   1   2      247.58      224.53      8.96 o
   6   1   2       62.95       76.28      7.79 o
   7   1   2      818.60      790.98     19.85 o
   8   1   2      165.46      185.64     13.22 o
   9   1   2     1005.69      979.08     31.03 o
  10   1   2       18.67       28.98     13.69 o
  11   1   2        0.76        4.09     14.29 o
 -11   2   2       10.98        6.46     12.60 o
 -10   2   2        0.81        6.93     10.78 o
  -9   2   2        4.59        0.84      9.45 o
  -8   2   2      921.23      949.89     28.64 o
  -7   2   2       17.01       26.54      5.88 o
  -6   2   2       68.92       59.38      6.11 o
  -5   2   2     2538.18     2717.44     41.67 o
  -4   2   2      363.01      306.21      7.79 o
  -3   2   2     8401.70     8643.73     88.38 o
  -2   2   2      499.61      562.02      7.26 o
  -1   2   2      366.40      333.91      4.70 o
   0   2   2    18809.07    19115.90    272.81 o
   1   2   2        1.19        2.43      1.26 o
   2   2   2    11253.78    11839.80    103.23 o
   3   2   2       58.83       78.24      5.14 o
   4   2   2       60.96       43.47      4.45 o
   5   2   2      255.61      242.33      9.37 o
   6   2   2      954.37      958.99     18.95 o
   7   2   2        2.08       -5.44      5.44 o
   8   2   2      117.70      104.80     10.98 o
   9   2   2       19.03       29.27      9.97 o
  10   2   2      382.51      386.33     25.60 o
  11   2   2       45.06       31.96     15.62 o
 -11   3   2      427.32      437.00     26.77 o
 -10   3   2      117.48      101.67     14.94 o
  -9   3   2     1279.78     1315.17     36.45 o
  -8   3   2       14.49        5.50      6.68 o
  -7   3   2     2455.99     2508.43     42.73 o
  -6   3   2      717.13      740.51     21.81 o
  -5   3   2     3668.68     3462.64     51.32 o
  -4   3   2      238.23      176.61     17.91 o
  -3   3   2     4855.55     4858.65     51.58 o
  -2   3   2       80.41       70.45      3.54 o
  -1   3   2      856.45      735.29      8.85 o
   0   3   2      554.42      622.46      7.63 o
   1   3   2     4326.08     4300.31     40.40 o
   2   3   2       17.30       29.06      2.48 o
   3   3   2     6570.12     6100.57     62.24 o
   4   3   2      417.97      512.68     11.57 o
   5   3   2     1084.86     1030.84     21.70 o
   6   3   2       13.75        0.98      4.82 o
   7   3   2     1115.89     1262.46     29.09 o
   8   3   2      250.57      235.54     14.71 o
   9   3   2      608.20      611.15     23.58 o
  10   3   2       13.00       21.20     13.59 o
  11   3   2       19.04        7.23     14.84 o
 -11   4   2        5.52       -8.91     12.39 o
 -10   4   2       33.05       31.28     16.49 o
  -9   4   2        6.40       16.07     10.51 o
  -8   4   2     2798.86     2874.77     49.64 o
  -7   4   2      839.57      832.99     20.91 o
  -6   4   2      253.95      289.69     13.71 o
  -5   4   2       39.42       39.44      3.54 o
  -4   4   2     1588.92     1380.81     24.22 o
  -3   4   2     6392.64     6124.75     64.17 o
  -2   4   2      742.57      864.33     11.38 o
  -1   4   2     2735.65     2793.21     29.35 o
   0   4   2     2921.80     3273.86     34.35 o
   1   4   2      270.07      353.49      5.66 o
   2   4   2    22088.56    22354.11    200.65 o
   3   4   2        9.37       -0.57      2.60 o
   4   4   2     1570.92     1484.48     22.66 o
   5   4   2      416.70      358.45     14.98 o
   6   4   2     2115.97     2119.07     40.64 o
   7   4   2       32.32       13.67      7.29 o
   8   4   2        2.13        7.02      9.67 o
   9   4   2      101.77      105.19     12.58 o
  10   4   2      614.36      614.29     33.73 o
 -11   5   2      326.57      343.46     24.43 o
 -10   5   2      286.02      280.64     22.30 o
  -9   5   2     1008.81     1031.37     32.46 o
  -8   5   2       77.73       79.69      9.26 o
  -7   5   2      183.40      176.83     10.82 o
  -6   5   2      718.50      711.50     14.56 o
  -5   5   2      385.03      467.71     11.95 o
  -4   5   2     1735.99     1778.91     33.31 o
  -3   5   2     4330.25     4457.24     51.53 o
  -2   5   2      486.11      487.18      7.81 o
  -1   5   2      197.01      209.83      4.61 o
   0   5   2     1367.09     1268.36     13.48 o
   1   5   2      613.45      575.92      8.50 o
   2   5   2      265.83      230.53      8.02 o
   3   5   2     1137.14     1104.21     18.81 o
   4   5   2      593.86      585.51     13.83 o
   5   5   2     1289.02     1290.20     24.09 o
   6   5   2      854.84      850.41     20.17 o
   7   5   2     1138.10     1148.09     37.89 o
   8   5   2      315.19      339.08     17.43 o
   9   5   2      683.02      671.55     25.09 o
  10   5   2        5.77       -6.65     12.43 o
 -11   6   2       31.09       24.45     13.66 o
 -10   6   2       18.12       -0.89     10.62 o
  -9   6   2      225.94      214.59     18.19 o
  -8   6   2      886.46      930.23     38.03 o
  -7   6   2       31.67       22.32      4.65 o
  -6   6   2      488.02      459.35     13.34 o
  -5   6   2     1192.43     1248.37     27.42 o
  -4   6   2     5646.93     5326.56     82.51 o
  -3   6   2      549.45      577.78     14.23 o
  -2   6   2      102.13      171.41      4.99 o
  -1   6   2      327.85      281.72      5.56 o
   0   6   2     2640.65     2508.16     26.08 o
   1   6   2      817.86      819.85     11.00 o
   2   6   2     2733.83     2859.74     32.90 o
   3   6   2        8.41        5.29      3.44 o
   4   6   2        6.68       30.85      5.30 o
   5   6   2     1644.19     1705.70     29.29 o
   6   6   2     5902.35     5736.28     85.23 o
   7   6   2      245.32      227.79     13.79 o
   8   6   2       86.02       78.02     10.63 o
   9   6   2       82.78       57.55     14.00 o
  10   6   2      409.71      401.95     26.53 o
 -11   7   2      383.71      392.60     26.41 o
 -10   7   2      257.71      297.70     21.68 o
  -9   7   2      699.30      736.75     29.58 o
  -8   7   2       74.75       56.38     12.20 o
  -7   7   2      834.39      860.95     23.01 o
  -6   7   2     2478.83     2400.45     41.77 o
  -5   7   2      174.71      185.39     10.80 o
  -4   7   2       78.95       73.82      9.82 o
  -3   7   2      172.21      146.26      6.30 o
  -2   7   2     3590.18     3561.11     39.00 o
  -1   7   2      701.97      572.69      9.04 o
   0   7   2     7037.83     6982.57     67.81 o
   1   7   2     1737.13     1839.60     30.51 o
   2   7   2     8492.78     8910.73    107.22 o
   3   7   2      163.35      139.54      7.72 o
   4   7   2     1737.30     1593.27     29.30 o
   5   7   2      129.38       97.21      7.77 o
   6   7   2      478.96      491.28     26.61 o
   7   7   2      864.02      886.28     24.18 o
   8   7   2      122.61      146.07     12.74 o
   9   7   2      225.21      207.74     18.86 o
  10   7   2        0.04       -1.83     12.88 o
 -11   8   2        3.25       13.28     13.81 o
 -10   8   2        0.80        0.98     10.91 o
  -9   8   2      445.16      487.19     26.19 o
  -8   8   2      825.59      801.30     18.44 o
  -7   8   2      604.01      592.18     15.25 o
  -6   8   2      410.53      458.50     15.88 o
  -5   8   2     1388.52     1481.34     31.38 o
  -4   8   2      194.43      165.74     11.42 o
  -3   8   2      940.60      869.59     17.40 o
  -2   8   2       19.10       10.00      2.44 o
  -1   8   2     5248.47     5463.14     69.41 o
   0   8   2       63.26       68.57      3.96 o
   1   8   2    14904.78    15404.93    209.73 o
   2   8   2     3529.77     3748.73     48.98 o
   3   8   2      804.61      852.88     20.39 o
   4   8   2      753.58      698.26     17.90 o
   5   8   2     1037.06     1023.97     24.18 o
   6   8   2      140.04      133.03     11.04 o
   7   8   2        2.70       -6.84      6.84 o
   8   8   2       16.91       12.89      8.65 o
   9   8   2        7.32       21.25     16.13 o
  10   8   2      369.82      357.55     25.41 o
 -11   9   2      181.60      227.86     21.46 o
 -10   9   2      285.85      278.69     21.32 o
  -9   9   2       63.16       56.83     12.03 o
  -8   9   2       98.21      116.20     13.25 o
  -7   9   2       53.66       79.66      7.82 o
  -6   9   2     4473.96     4434.91     76.74 o
  -5   9   2      538.12      507.77     24.55 o
  -4   9   2      664.27      690.59     16.29 o
  -3   9   2     2502.12     2537.36     38.93 o
  -2   9   2       58.24       68.77      8.22 o
  -1   9   2       67.85       53.40      4.06 o
   0   9   2     7187.05     7563.58     90.56 o
   1   9   2     4924.18     5139.19     69.96 o
   2   9   2      104.63      101.11      5.52 o
   3   9   2      682.53      601.47     15.39 o
   4   9   2     3007.35     2847.73     54.59 o
   5   9   2       65.93       54.06      8.74 o
   6   9   2     2549.13     2580.20     46.05 o
   7   9   2       97.67       90.13     10.26 o
   8   9   2       80.42       87.10     11.24 o
   9   9   2       91.07       77.41     17.79 o
  10   9   2        1.57       -7.67     12.36 o
 -11  10   2       20.32       19.17     14.70 o
 -10  10   2        3.41       -4.30     11.63 o
  -9  10   2      371.67      454.25     24.27 o
  -8  10   2      147.60      163.23     14.61 o
  -7  10   2       47.35       49.21      6.91 o
  -6  10   2        0.19       -5.77      6.73 o
  -5  10   2     2514.12     2589.05     51.63 o
  -4  10   2      183.07      182.22     10.65 o
  -3  10   2     8461.52     8395.61    125.31 o
  -2  10   2     4462.79     4380.94     69.38 o
  -1  10   2       27.47       34.61      4.96 o
   0  10   2    11527.90    12351.82    159.15 o
   1  10   2    13817.65    14243.41    182.89 o
   2  10   2     2458.86     2338.28     37.08 o
   3  10   2      257.98      234.92      9.71 o
   4  10   2      185.30      174.91     11.54 o
   5  10   2     4268.84     4160.17     72.13 o
   6  10   2      314.68      300.33     15.25 o
   7  10   2       36.73       46.35      9.21 o
   8  10   2        0.09       -8.08      8.08 o
   9  10   2       78.59       55.48     16.73 o
  10  10   2      173.06      185.55     20.76 o
 -11  11   2      161.39      165.74     21.54 o
 -10  11   2      314.91      376.55     29.82 o
  -9  11   2       22.93       27.65     11.87 o
  -8  11   2      173.31      150.22     14.78 o
  -7  11   2        7.65        6.38      8.25 o
  -6  11   2      616.75      679.42     22.13 o
  -5  11   2       18.17       13.24      5.96 o
  -4  11   2      928.01      957.86     23.29 o
  -3  11   2        3.45        2.64      4.57 o
  -2  11   2     7371.88     7723.14    150.51 o
  -1  11   2      671.65      813.61     16.76 o
   0  11   2     4412.28     4436.41     68.57 o
   1  11   2       54.94       86.29      6.13 o
   2  11   2     2430.91     2575.65     45.39 o
   3  11   2      133.54      129.45      8.49 o
   4  11   2     2421.47     2378.14     45.62 o
   5  11   2      934.95      901.99     25.80 o
   6  11   2      102.70      104.63     11.76 o
   7  11   2       84.94       89.74     10.74 o
   8  11   2      913.14      942.14     27.58 o
   9  11   2       39.08       55.76     16.32 o
  10  11   2       11.42       29.18     14.03 o
 -10  12   2       20.29        3.79     12.04 o
  -9  12   2      103.33       91.39     14.85 o
  -8  12   2       18.66        9.39     10.15 o
  -7  12   2      715.65      681.46     21.69 o
  -6  12   2      727.33      707.99     20.16 o
  -5  12   2     1720.12     1700.60     36.42 o
  -4  12   2      142.97      109.47      9.44 o
  -3  12   2     4189.08     3951.34     65.25 o
  -2  12   2     1823.51     1910.98     35.72 o
  -1  12   2     1189.79     1300.53     26.64 o
   0  12   2     6207.91     6376.54     97.31 o
   1  12   2     4052.20     3792.25     62.11 o
   2  12   2      172.03      171.88     13.90 o
   3  12   2     1697.59     1755.45     31.98 o
   4  12   2      374.45      356.27     14.77 o
   5  12   2     2117.42     2208.02     45.52 o
   6  12   2      108.94       98.93     12.47 o
   7  12   2      423.66      423.42     19.60 o
   8  12   2       35.46       18.89      9.72 o
   9  12   2      189.54      197.41     19.57 o
  10  12   2       83.39      123.15     18.20 o
 -10  13   2      171.35      182.39     18.92 o
  -9  13   2       23.61       25.67     10.49 o
  -8  13   2      135.09      136.25     13.47 o
  -7  13   2       45.26       54.98      9.55 o
  -6  13   2     3492.26     3391.20     62.88 o
  -5  13   2       79.90       82.60      9.63 o
  -4  13   2      458.11      433.82     29.37 o
  -3  13   2      963.46      977.50     23.71 o
  -2  13   2     2213.16     2155.20     39.84 o
  -1  13   2      749.17      810.34     19.98 o
   0  13   2      480.86      431.80     21.01 o
   1  13   2      301.46      375.16     14.44 o
   2  13   2     1204.36     1101.31     25.59 o
   3  13   2        4.96        5.63      5.78 o
   4  13   2      404.67      413.33     17.07 o
   5  13   2      576.38      576.69     19.06 o
   6  13   2      197.51      193.79     24.97 o
   7  13   2       67.57       43.08      9.68 o
   8  13   2      708.40      711.79     26.22 o
   9  13   2        3.16        4.18     11.85 o
 -10  14   2        7.06       13.24     11.70 o
  -9  14   2      234.27      248.29     17.50 o
  -8  14   2       17.85       25.98     11.05 o
  -7  14   2      222.59      266.36     17.92 o
  -6  14   2       16.82        9.60      8.13 o
  -5  14   2     1666.03     1636.74     36.69 o
  -4  14   2      291.50      297.42     17.74 o
  -3  14   2     4624.90     4603.88     75.87 o
  -2  14   2      256.32      229.12     12.56 o
  -1  14   2       18.11       19.27      5.53 o
   0  14   2      111.04       86.20      9.56 o
   1  14   2     8843.64     8814.96    133.34 o
   2  14   2      732.88      699.05     20.25 o
   3  14   2      786.07      727.54     21.30 o
   4  14   2      223.62      208.93     17.63 o
   5  14   2      877.77      916.36     24.35 o
   6  14   2      189.63      200.70     14.39 o
   7  14   2      481.13      459.52     20.74 o
   8  14   2      137.95      109.82     13.26 o
   9  14   2       20.59       23.45     12.51 o
 -10  15   2      246.85      287.31     20.68 o
  -9  15   2       40.91       42.39     11.13 o
  -8  15   2        0.33        6.70      9.97 o
  -7  15   2       72.71       64.42     11.63 o
  -6  15   2      775.72      805.90     26.02 o
  -5  15   2      565.53      577.32     20.85 o
  -4  15   2      154.80      175.93     12.52 o
  -3  15   2      674.69      690.47     20.52 o
  -2  15   2     1896.83     1996.72     39.20 o
  -1  15   2      111.36       86.68      9.74 o
   0  15   2     1226.27     1233.72     27.71 o
   1  15   2      532.24      496.79     16.80 o
   2  15   2     1279.17     1308.57     29.95 o
   3  15   2       13.08        7.17      6.46 o
   4  15   2      489.79      418.81     22.53 o
   5  15   2        4.41       22.48      8.14 o
   6  15   2       97.59       65.86     10.44 o
   7  15   2        2.23        3.61      8.81 o
   8  15   2      579.49      568.68     38.06 o
   9  15   2       19.48       19.10     11.73 o
 -10  16   2        2.69       -0.13     15.51 o
  -9  16   2       39.36       32.45     12.93 o
  -8  16   2       11.25        5.24     10.48 o
  -7  16   2      563.85      504.93     23.98 o
  -6  16   2        7.57        8.24      8.25 o
  -5  16   2      407.05      405.53     19.62 o
  -4  16   2        3.69        0.23      6.79 o
  -3  16   2     3676.96     3575.63     62.95 o
  -2  16   2      625.38      603.90     19.18 o
  -1  16   2       10.40       18.87      6.25 o
   0  16   2      186.53      221.24     37.77 o
   1  16   2     4678.30     4565.04     76.18 o
   2  16   2       32.93       29.97      7.29 o
   3  16   2       10.39       10.61      7.10 o
   4  16   2       22.76       32.70      8.44 o
   5  16   2     2122.91     2062.21     63.06 o
   6  16   2      107.82      117.07     12.09 o
   7  16   2      304.37      245.67     16.89 o
   8  16   2        0.03       -6.98      9.81 o
   9  16   2      277.13      334.15     21.93 o
  -9  17   2        0.20      -11.25     11.25 o
  -8  17   2        0.77       -8.66     11.02 o
  -7  17   2        0.37        2.22      9.28 o
  -6  17   2     1169.46     1139.33     32.36 o
  -5  17   2      579.32      546.69     28.65 o
  -4  17   2       90.50       87.85     10.76 o
  -3  17   2      740.48      788.92     27.62 o
  -2  17   2     1213.68     1241.62     29.81 o
  -1  17   2       95.64       94.75      9.56 o
   0  17   2     1409.49     1336.11     30.62 o
   1  17   2      438.02      402.50     20.24 o
   2  17   2      556.63      441.17     18.24 o
   3  17   2      110.87      116.10     11.27 o
   4  17   2     1003.17     1058.90     29.34 o
   5  17   2      229.58      214.65     16.10 o
   6  17   2      384.69      399.62     22.05 o
   7  17   2       14.10        3.66      9.39 o
   8  17   2      283.64      273.75     19.24 o
   9  17   2        6.00       25.36     14.23 o
  -9  18   2      144.79      176.69     22.45 o
  -8  18   2       92.08       89.85     16.54 o
  -7  18   2      290.40      351.22     21.72 o
  -6  18   2        5.80       12.81      9.59 o
  -5  18   2       13.32        9.79      8.54 o
  -4  18   2      389.03      342.19     17.97 o
  -3  18   2     2529.39     2509.46     49.59 o
  -2  18   2      242.17      229.08     14.21 o
  -1  18   2      232.02      237.78     14.02 o
   0  18   2       21.21       27.39      7.52 o
   1  18   2     2843.21     3001.16     55.79 o
   2  18   2      553.46      502.38     22.62 o
   3  18   2       26.78       19.77      8.27 o
   4  18   2       25.19       13.47      8.44 o
   5  18   2      750.78      803.12     27.87 o
   6  18   2       54.63       43.50     11.93 o
   7  18   2       66.30       67.28     19.47 o
   8  18   2       57.08       57.42     14.89 o
  -9  19   2      110.98      127.47     22.87 o
  -8  19   2       17.36       28.24     12.54 o
  -7  19   2      361.70      377.11     22.64 o
  -6  19   2      425.14      480.05     23.69 o
  -5  19   2       43.44       45.27     10.58 o
  -4  19   2      218.18      184.11     20.42 o
  -3  19   2       87.10       97.71     12.52 o
  -2  19   2     2019.19     2014.38     42.46 o
  -1  19   2       97.10       96.76     10.38 o
   0  19   2      161.59      133.80     11.77 o
   1  19   2      598.93      594.31     21.28 o
   2  19   2      294.76      335.14     17.40 o
   3  19   2        2.02        4.34      7.86 o
   4  19   2      747.19      770.42     31.20 o
   5  19   2       35.58       33.92     10.70 o
   6  19   2       45.99       42.81     11.86 o
   7  19   2       31.21       14.86     11.44 o
   8  19   2      143.84      150.59     18.73 o
  -8  20   2      271.45      244.42     25.14 o
  -7  20   2      334.50      356.63     22.48 o
  -6  20   2       52.88       49.97     11.82 o
  -5  20   2      166.98      159.47     14.79 o
  -4  20   2      386.10      401.58     20.30 o
  -3  20   2     1445.14     1506.91     47.02 o
  -2  20   2      610.10      545.95     24.76 o
  -1  20   2       85.09       80.05     10.56 o
   0  20   2        7.99        2.28      7.21 o
   1  20   2       21.20       37.86      9.16 o
   2  20   2      407.28      387.04     19.33 o
   3  20   2       45.33       26.78     10.10 o
   4  20   2        0.42       -4.21      8.69 o
   5  20   2     1194.99     1194.93     38.97 o
   6  20   2      277.68      290.32     25.21 o
   7  20   2       42.07       27.05     12.96 o
   8  20   2        0.72        9.70     16.11 o
  -8  21   2        2.86      -14.71     15.51 o
  -7  21   2      173.21      138.40     16.44 o
  -6  21   2      259.09      323.12     21.00 o
  -5  21   2      154.66      146.16     15.02 o
  -4  21   2       90.55       74.26     11.35 o
  -3  21   2       27.74       54.13     11.75 o
  -2  21   2      443.48      438.06     24.20 o
  -1  21   2        3.15        0.06      8.49 o
   0  21   2     2471.52     2495.59     50.57 o
   1  21   2      227.15      220.98     20.96 o
   2  21   2      211.32      205.33     15.31 o
   3  21   2      518.03      496.67     23.44 o
   4  21   2      381.84      401.63     22.00 o
   5  21   2      195.73      195.39     17.19 o
   6  21   2       30.41       21.20     11.51 o
   7  21   2      110.93      136.45     25.92 o
  -8  22   2      290.48      242.01     26.63 o
  -7  22   2      239.42      260.52     30.09 o
  -6  22   2        9.15       13.15     10.88 o
  -5  22   2       35.88       42.04     11.57 o
  -4  22   2      665.71      642.51     28.96 o
  -3  22   2      824.43      851.00     37.59 o
  -2  22   2        8.35        5.92      8.70 o
  -1  22   2      128.21      124.66     12.95 o
   0  22   2        8.26        7.80      8.53 o
   1  22   2      842.54      933.34     28.61 o
   2  22   2     1126.38     1027.76     30.49 o
   3  22   2       14.02       34.93     10.47 o
   4  22   2       21.59        3.74      9.72 o
   5  22   2      390.00      423.02     24.05 o
   6  22   2      312.62      357.05     24.32 o
   7  22   2      136.28      193.30     23.92 o
  -7  23   2      257.00      264.13     29.70 o
  -6  23   2      365.75      443.60     24.99 o
  -5  23   2      233.96      226.97     18.14 o
  -4  23   2      236.62      190.55     24.40 o
  -3  23   2      362.15      343.97     20.03 o
  -2  23   2      715.85      702.02     26.27 o
  -1  23   2      645.08      654.74     33.07 o
   0  23   2      196.37      173.58     14.88 o
   1  23   2        2.72       -3.93      8.44 o
   2  23   2       21.28       21.34      9.72 o
   3  23   2      250.33      251.52     20.09 o
   4  23   2      318.91      310.31     23.17 o
   5  23   2      250.45      276.83     20.86 o
   6  23   2       27.76       14.50     18.92 o
  -7  24   2       13.22        8.12     15.08 o
  -6  24   2        1.75       -7.02     13.91 o
  -5  24   2        7.62        1.79     10.39 o
  -4  24   2      217.65      161.92     15.89 o
  -3  24   2      813.49      766.80     30.29 o
  -2  24   2      353.93      374.40     20.90 o
  -1  24   2      115.23      138.58     14.19 o
   0  24   2      290.51      311.88     19.29 o
   1  24   2      131.74      146.73     16.85 o
   2  24   2       14.15       22.71      9.89 o
   3  24   2       56.39       43.56     11.96 o
   4  24   2       38.73       60.78     12.84 o
   5  24   2        8.86        2.00     13.00 o
   6  24   2      172.94      145.73     21.67 o
  -6  25   2       67.08       52.91     17.56 o
  -5  25   2       95.37       70.02     16.89 o
  -4  25   2      119.93      123.08     15.17 o
  -3  25   2       75.67       78.27     13.38 o
  -2  25   2      641.14      648.09     34.82 o
  -1  25   2      750.22      738.39     34.28 o
   0  25   2      165.35      135.12     21.45 o
   1  25   2        5.76       15.42     10.25 o
   2  25   2       41.21       51.06     12.27 o
   3  25   2      299.31      296.37     20.49 o
   4  25   2       70.37       80.16     17.16 o
   5  25   2       41.69       54.06     17.12 o
  -5  26   2      104.16      111.49     19.56 o
  -4  26   2      841.83      920.91     39.56 o
  -3  26   2      197.16      191.23     21.28 o
  -2  26   2       94.80      132.18     15.42 o
  -1  26   2       45.57       63.70     12.86 o
   0  26   2      337.23      363.41     28.38 o
   1  26   2       98.56       99.25     14.07 o
   2  26   2      135.83      140.79     15.89 o
   3  26   2       26.04       26.78     15.03 o
   4  26   2       79.30      113.04     22.12 o
   5  26   2        4.29        3.04     14.22 o
  -5  27   2      208.60      190.27     30.76 o
  -4  27   2        3.66       -1.51     14.21 o
  -3  27   2      166.05      173.50     44.28 o
  -2  27   2       42.94       35.26     14.75 o
  -1  27   2      401.84      389.30     27.62 o
   0  27   2      287.84      344.11     39.90 o
   1  27   2       10.25       14.27     14.74 o
   2  27   2        4.58       -8.73     13.29 o
   3  27   2      552.15      682.32     58.87 o
   4  27   2        1.95       -7.64     13.63 o
  -4  28   2       61.62       51.29     17.40 o
  -3  28   2      241.60      198.75     23.63 o
  -2  28   2       31.23       43.51     16.82 o
  -1  28   2       18.51       21.29     14.97 o
   0  28   2      297.24      318.48     34.56 o
   1  28   2       46.18       31.21     14.87 o
   2  28   2      166.99      196.95     22.41 o
   3  28   2       24.31       29.53     16.24 o
  -3  29   2       99.34      119.61     23.74 o
  -2  29   2       12.36      -13.37     13.37 o
  -1  29   2      101.55       83.21     23.70 o
   0  29   2        0.08      -13.51     13.51 o
   1  29   2       37.90       30.19     16.16 o
   2  29   2        0.92       -4.83     14.02 o
 -11   0   3      364.17      368.51     34.48 o
  -9   0   3      486.19      508.82     34.46 o
  -7   0   3      200.20      190.38     18.05 o
  -5   0   3    10586.34    10228.34    213.26 o
  -3   0   3     3434.59     3207.70     43.83 o
  -1   0   3     4188.88     4301.83    133.76 o
   1   0   3    20478.56    20697.85    240.16 o
   3   0   3    29070.82    30231.44    387.96 o
   5   0   3     2364.15     2442.05     53.71 o
   7   0   3      888.83      829.12     39.14 o
   9   0   3      464.18      447.10     50.35 o
 -11   1   3        1.63       -0.56     12.41 o
 -10   1   3       25.12        9.55     13.94 o
  -9   1   3      161.49      136.96     15.51 o
  -8   1   3     2437.65     2338.67     58.87 o
  -7   1   3      160.19      154.56     22.36 o
  -6   1   3     2324.27     2316.10     43.46 o
  -5   1   3      221.30      247.13     15.93 o
  -4   1   3      432.04      443.06     11.59 o
  -3   1   3      122.25      120.28      3.65 o
  -2   1   3     8883.07     8977.72     89.89 o
   0   1   3       23.02       16.75      2.63 o
   1   1   3     3340.75     3484.86     31.91 o
   2   1   3      226.72      199.95      5.00 o
   3   1   3      623.39      629.71     11.04 o
   4   1   3       84.56       92.86      6.04 o
   5   1   3     1014.85      987.99     18.99 o
   6   1   3     2215.35     2319.93     38.04 o
   7   1   3        1.89        2.27      6.53 o
   8   1   3      511.54      519.16     18.44 o
   9   1   3        6.81       -8.89      8.89 o
  10   1   3      278.36      288.56     22.76 o
 -11   2   3      280.14      297.86     22.12 o
 -10   2   3       22.43       42.07     11.53 o
  -9   2   3      925.92      987.07     30.44 o
  -8   2   3       39.72       34.33      9.97 o
  -7   2   3      900.94      869.55     19.62 o
  -6   2   3      211.61      205.53     12.56 o
  -5   2   3    10188.62    10532.07    138.72 o
  -4   2   3      738.70      756.75     14.44 o
  -3   2   3     1593.48     1614.28     19.26 o
  -2   2   3     4547.25     4665.60     45.28 o
  -1   2   3    30070.24    29474.35    818.38 o
   0   2   3       91.82       63.58      2.98 o
   1   2   3     6438.21     6054.46     53.69 o
   2   2   3      349.58      343.58      7.47 o
   3   2   3      851.63      722.81     11.91 o
   4   2   3       10.39        5.24      3.62 o
   5   2   3     6041.57     6122.74     74.82 o
   6   2   3        0.49       -5.49      5.49 o
   7   2   3      212.75      240.63     12.53 o
   8   2   3       20.74       22.13      8.83 o
   9   2   3      425.27      439.83     26.74 o
  10   2   3       18.62       11.94     13.32 o
 -11   3   3        4.60       -4.28     11.93 o
 -10   3   3        7.67        9.45     11.44 o
  -9   3   3       19.40       13.54     10.04 o
  -8   3   3     3811.03     3748.29     91.72 o
  -7   3   3     1208.91     1229.29     25.21 o
  -6   3   3     1785.62     1792.87     34.13 o
  -5   3   3       65.07       72.27      7.40 o
  -4   3   3     5036.26     5043.32     63.25 o
  -3   3   3     1672.13     1829.41     20.11 o
  -2   3   3      224.74      303.27      7.37 o
  -1   3   3     6083.46     6243.77     68.59 o
   0   3   3      683.11      607.68      8.12 o
   1   3   3      164.77      193.25      5.41 o
   2   3   3     1811.03     1686.10     18.12 o
   3   3   3     1008.71     1192.12     17.53 o
   4   3   3      214.01      221.20     12.54 o
   5   3   3      368.48      342.07     11.91 o
   6   3   3     3192.22     3248.03     60.58 o
   7   3   3        4.81       -2.12      6.55 o
   8   3   3       15.05        9.54      8.30 o
   9   3   3        1.33       -9.01      9.01 o
  10   3   3       73.09       64.39     22.79 o
 -11   4   3      258.96      251.17     20.82 o
 -10   4   3        9.07       -6.89      9.59 o
  -9   4   3      547.90      509.91     24.11 o
  -8   4   3      552.48      512.41     24.58 o
  -7   4   3      215.76      216.24     10.90 o
  -6   4   3      293.95      262.91     12.02 o
  -5   4   3     5078.53     5048.39     79.60 o
  -4   4   3      168.69      191.63      9.66 o
  -3   4   3      271.17      278.09      5.55 o
  -2   4   3    12571.97    12304.59    123.35 o
  -1   4   3      751.81      585.71      7.63 o
   0   4   3     2526.83     2705.61     27.80 o
   1   4   3      775.30      830.11     10.15 o
   2   4   3     3056.38     3299.12     37.63 o
   3   4   3    10795.28    11415.63    119.61 o
   4   4   3     1192.35     1141.28     19.57 o
   5   4   3     2503.14     2470.31     35.63 o
   6   4   3       71.16       42.15      7.53 o
   7   4   3     1507.51     1393.18     31.56 o
   8   4   3      312.75      329.95     20.73 o
   9   4   3      306.30      333.12     21.05 o
  10   4   3       21.83       21.88     14.33 o
 -11   5   3       78.67       76.30     15.23 o
 -10   5   3       84.07       94.97     14.21 o
  -9   5   3       61.95       45.25     11.13 o
  -8   5   3      888.08      875.30     22.32 o
  -7   5   3       38.88       43.82      6.76 o
  -6   5   3     1226.67     1243.91     24.47 o
  -5   5   3     1074.76     1113.12     24.91 o
  -4   5   3     5799.78     5694.83     70.45 o
  -3   5   3      353.26      405.06      7.39 o
  -2   5   3     2660.36     3044.51     29.30 o
  -1   5   3     1526.83     1732.75     21.31 o
   0   5   3     3614.36     3616.93     38.72 o
   1   5   3       76.52      106.85      4.45 o
   2   5   3    10265.09    10327.90    100.62 o
   3   5   3       29.04       50.37      5.22 o
   4   5   3      794.41      870.51     16.70 o
   5   5   3      663.93      654.59     20.55 o
   6   5   3     2864.78     2772.82     48.21 o
   7   5   3      466.22      449.27     19.50 o
   8   5   3       70.63       73.82     10.57 o
   9   5   3        0.30       -3.67     10.53 o
  10   5   3      196.67      209.62     20.79 o
 -11   6   3       57.13       60.98     14.98 o
 -10   6   3      133.52      184.02     17.25 o
  -9   6   3      767.99      706.00     27.45 o
  -8   6   3        0.31        0.14      6.52 o
  -7   6   3       79.86       52.00      8.00 o
  -6   6   3     1147.49     1096.16     26.80 o
  -5   6   3     2031.17     1953.07     36.94 o
  -4   6   3       41.33       25.46      4.34 o
  -3   6   3     1319.64     1456.45     19.90 o
  -2   6   3        8.29        3.25      1.58 o
  -1   6   3      121.54       72.70      3.63 o
   0   6   3     5340.83     5141.81     53.89 o
   1   6   3      463.08      438.89      7.45 o
   2   6   3       29.05       45.20      3.61 o
   3   6   3    11031.66    11455.25    137.76 o
   4   6   3     4745.52     4670.57     62.89 o
   5   6   3     1308.35     1436.98     29.25 o
   6   6   3      498.83      503.71     19.47 o
   7   6   3     1361.39     1421.68     32.51 o
   8   6   3       41.42       35.33      9.71 o
   9   6   3      285.71      248.29     29.72 o
  10   6   3      100.56      132.08     23.47 o
 -11   7   3       84.84       79.45     15.57 o
 -10   7   3        3.23       11.68     11.32 o
  -9   7   3      136.66      129.59     14.32 o
  -8   7   3     1641.48     1615.09     53.77 o
  -7   7   3      905.37      832.47     25.19 o
  -6   7   3      201.10      199.05     12.41 o
  -5   7   3       59.42       43.43      6.35 o
  -4   7   3      117.15      197.55      7.85 o
  -3   7   3       33.72       86.27      4.87 o
  -2   7   3     2457.93     2517.01     39.84 o
  -1   7   3     1553.66     1721.76     19.16 o
   0   7   3     2050.93     2095.73     22.79 o
   1   7   3     1023.98      869.60     12.01 o
   2   7   3     1650.17     1744.06     25.97 o
   3   7   3      609.94      574.68     16.56 o
   4   7   3     1130.16     1205.25     27.98 o
   5   7   3      184.76      146.73     10.20 o
   6   7   3     2519.66     2470.82     44.76 o
   7   7   3       36.10       60.55      9.76 o
   8   7   3        3.59       -4.09      8.26 o
   9   7   3       21.23       20.26     12.10 o
  10   7   3       74.29       86.30     18.68 o
 -11   8   3       67.30       64.46     19.53 o
 -10   8   3      106.50       87.23     14.70 o
  -9   8   3      378.46      371.47     31.69 o
  -8   8   3      413.35      418.22     21.02 o
  -7   8   3        3.76       -0.81      6.03 o
  -6   8   3     2752.09     2688.70     50.03 o
  -5   8   3       77.25       59.26      6.31 o
  -4   8   3       59.68       29.10      4.85 o
  -3   8   3     2299.13     2437.67     36.73 o
  -2   8   3     2358.47     2372.40     29.87 o
  -1   8   3       84.10      142.04      5.36 o
   0   8   3      672.18      596.55     11.21 o
   1   8   3      253.96      362.19     11.03 o
   2   8   3       14.45       23.03      3.79 o
   3   8   3     2010.59     2108.51     35.20 o
   4   8   3     2807.88     2683.12     49.16 o
   5   8   3     1636.77     1645.43     32.48 o
   6   8   3      344.15      336.76     16.36 o
   7   8   3      477.09      457.87     24.42 o
   8   8   3      189.50      196.67     18.89 o
   9   8   3      264.08      249.07     20.75 o
  10   8   3       18.63       -2.14     13.03 o
 -11   9   3       86.15       89.31     19.50 o
 -10   9   3       31.23       18.81     11.86 o
  -9   9   3       72.43       93.21     13.40 o
  -8   9   3      309.17      296.07     23.84 o
  -7   9   3     1495.17     1551.84     26.92 o
  -6   9   3      533.55      575.25     20.29 o
  -5   9   3      263.39      234.66     10.69 o
  -4   9   3     1661.47     1557.25     30.65 o
  -3   9   3     1879.78     1723.30     28.81 o
  -2   9   3       38.31       23.23      3.44 o
  -1   9   3      970.18      898.69     14.78 o
   0   9   3     6225.37     6671.37     74.87 o
   1   9   3      297.22      272.18     11.10 o
   2   9   3      110.23       75.77      5.10 o
   3   9   3     3259.85     3215.22     49.62 o
   4   9   3       60.34       67.98      8.85 o
   5   9   3      109.88      104.20      9.37 o
   6   9   3      851.66      800.00     22.64 o
   7   9   3      255.87      272.31     15.89 o
   8   9   3       68.64       70.34     11.19 o
   9   9   3        6.74       -4.47     11.22 o
  10   9   3      168.32      157.77     19.31 o
 -11  10   3       76.29       60.35     17.76 o
 -10  10   3      320.07      322.58     24.94 o
  -9  10   3        5.00        1.03      9.90 o
  -8  10   3      197.61      175.15     14.89 o
  -7  10   3      215.15      174.57     10.14 o
  -6  10   3     1928.62     1919.68     35.16 o
  -5  10   3       65.32       49.91      7.42 o
  -4  10   3     4179.95     4203.12     68.37 o
  -3  10   3        6.56       13.13      4.15 o
  -2  10   3     2757.00     2694.62     40.09 o
  -1  10   3      520.35      607.91     13.15 o
   0  10   3     5011.99     4737.39     64.95 o
   1  10   3       36.86       78.61      5.49 o
   2  10   3       91.14      135.95      7.22 o
   3  10   3     1957.56     1842.56     42.06 o
   4  10   3     3401.86     3423.84     60.26 o
   5  10   3       13.58       12.83      7.50 o
   6  10   3        9.82       11.26      7.36 o
   7  10   3        7.87        2.23      7.92 o
   8  10   3      131.24      143.27     13.96 o
   9  10   3      436.59      534.04     28.43 o
  10  10   3        9.03       11.19     16.57 o
 -11  11   3       83.72       72.77     19.18 o
 -10  11   3       11.91       10.42     12.21 o
  -9  11   3       84.12       51.21     14.03 o
  -8  11   3       84.14      103.40     13.03 o
  -7  11   3     1658.87     1648.41     34.35 o
  -6  11   3       31.90       28.99      7.16 o
  -5  11   3      300.62      282.74     19.22 o
  -4  11   3       93.72       79.16      7.91 o
  -3  11   3     4886.65     4823.91     76.26 o
  -2  11   3      731.01      799.66     16.70 o
  -1  11   3       18.12       25.01      4.09 o
   0  11   3        5.54       14.34      3.72 o
   1  11   3     1725.45     1626.35     36.25 o
   2  11   3      123.73      111.01      7.55 o
   3  11   3     1730.58     1713.12     31.24 o
   4  11   3      878.97      863.13     48.31 o
   5  11   3       21.75       32.08      8.54 o
   6  11   3      408.01      423.46     18.49 o
   7  11   3      298.27      324.17     20.75 o
   8  11   3      354.28      327.67     18.90 o
   9  11   3       14.12       17.86     12.91 o
 -10  12   3      232.45      242.26     21.25 o
  -9  12   3       52.33       33.50     10.19 o
  -8  12   3      778.45      731.78     23.38 o
  -7  12   3      395.36      428.56     18.42 o
  -6  12   3     1654.09     1677.87     42.50 o
  -5  12   3      257.28      229.50     13.25 o
  -4  12   3      968.51      978.27     23.87 o
  -3  12   3      543.67      520.89     15.87 o
  -2  12   3     2348.21     2376.94     42.40 o
  -1  12   3      900.45      877.91     17.90 o
   0  12   3     4974.01     4848.66     70.47 o
   1  12   3      247.62      288.25     12.10 o
   2  12   3      201.28      225.71     11.76 o
   3  12   3      131.12      157.69      9.82 o
   4  12   3     1810.64     1748.41     33.61 o
   5  12   3     1384.87     1388.99     34.00 o
   6  12   3      404.09      403.68     19.76 o
   7  12   3        2.85        4.76      8.14 o
   8  12   3       89.52      123.65     13.82 o
   9  12   3       64.92       52.40     14.74 o
 -10  13   3        0.32       -9.84     13.51 o
  -9  13   3      274.38      295.17     17.88 o
  -8  13   3      249.45      267.29     16.05 o
  -7  13   3     4607.95     4617.71     81.77 o
  -6  13   3      147.32      169.16     13.04 o
  -5  13   3      320.33      294.44     16.45 o
  -4  13   3       29.18       32.24      7.14 o
  -3  13   3     7002.05     6698.22    103.77 o
  -2  13   3     1141.33     1220.64     26.16 o
  -1  13   3       40.05       34.16      5.82 o
   0  13   3     1462.03     1473.58     29.75 o
   1  13   3     2793.88     2877.93     55.15 o
   2  13   3      238.68      254.61     12.85 o
   3  13   3     1017.97      986.43     25.07 o
   4  13   3      315.68      284.23     13.90 o
   5  13   3       70.58       64.45     10.95 o
   6  13   3       41.81       42.18      9.95 o
   7  13   3       94.47      113.19     12.19 o
   8  13   3       67.18       54.14     11.49 o
   9  13   3       19.88       18.86     13.27 o
 -10  14   3      408.52      407.50     31.01 o
  -9  14   3       32.33       33.37     10.63 o
  -8  14   3      211.54      211.22     17.07 o
  -7  14   3      234.45      218.73     16.36 o
  -6  14   3     1510.67     1458.98     35.19 o
  -5  14   3        5.38       -1.86      6.41 o
  -4  14   3     1260.48     1279.88     29.47 o
  -3  14   3     1171.23     1139.93     26.46 o
  -2  14   3     2304.13     2266.04     41.95 o
  -1  14   3      176.02      198.06     11.01 o
   0  14   3     3591.46     3596.40     60.39 o
   1  14   3      133.98      147.28     10.12 o
   2  14   3        4.93        5.42      5.44 o
   3  14   3       24.69       16.95      6.80 o
   4  14   3      956.76      935.67     23.43 o
   5  14   3      123.56      109.99     15.80 o
   6  14   3      150.89      154.40     12.86 o
   7  14   3      106.25      112.82     12.59 o
   8  14   3       65.98       92.47     13.05 o
   9  14   3       45.52       29.17     16.20 o
 -10  15   3       21.37       37.45     17.42 o
  -9  15   3      343.05      367.23     22.97 o
  -8  15   3       31.94       30.05     11.02 o
  -7  15   3      830.13      792.19     26.61 o
  -6  15   3      191.35      152.17     22.16 o
  -5  15   3       51.66       40.31      8.43 o
  -4  15   3      323.15      300.69     15.39 o
  -3  15   3     4489.74     4531.83     75.25 o
  -2  15   3      467.49      398.76     16.40 o
  -1  15   3        0.78       -4.71      4.71 o
   0  15   3       68.00       58.89      7.42 o
   1  15   3     2453.30     2332.15     44.05 o
   2  15   3       74.85       50.59      7.84 o
   3  15   3      496.49      438.97     18.86 o
   4  15   3        2.45        9.42      7.61 o
   5  15   3      430.58      420.19     18.63 o
   6  15   3        4.16       -3.01      7.87 o
   7  15   3      263.96      251.70     18.13 o
   8  15   3       38.68       21.33      9.82 o
   9  15   3       15.67       15.97     16.30 o
 -10  16   3      329.97      371.26     42.55 o
  -9  16   3        1.28       -0.83     13.47 o
  -8  16   3       94.41      103.14     14.14 o
  -7  16   3       44.95       35.69     10.58 o
  -6  16   3       34.70       42.47      9.85 o
  -5  16   3      200.87      194.92     13.72 o
  -4  16   3     1586.47     1584.94     35.37 o
  -3  16   3       10.41        8.89      6.46 o
  -2  16   3     2455.02     2546.62     47.34 o
  -1  16   3      545.65      529.59     26.99 o
   0  16   3     1890.87     1874.90     37.80 o
   1  16   3       15.94       27.78      6.73 o
   2  16   3      167.45      140.10     11.11 o
   3  16   3      179.88      147.05     12.10 o
   4  16   3     2598.91     2493.81     58.23 o
   5  16   3       53.45       57.77     10.65 o
   6  16   3        1.04        2.71      8.43 o
   7  16   3       49.93       43.57      9.91 o
   8  16   3      287.25      289.27     22.79 o
  -9  17   3      279.71      258.38     24.89 o
  -8  17   3        0.35       -5.64      9.84 o
  -7  17   3      833.71      855.60     32.45 o
  -6  17   3       85.81       77.94     11.50 o
  -5  17   3       96.28       86.76     11.71 o
  -4  17   3      244.32      227.60     17.30 o
  -3  17   3      590.96      611.35     20.59 o
  -2  17   3      205.13      196.85     13.18 o
  -1  17   3      125.08      120.08     10.33 o
   0  17   3      500.60      466.01     18.08 o
   1  17   3     3047.05     2929.88     53.99 o
   2  17   3       11.27        1.84      6.81 o
   3  17   3      749.83      676.05     23.06 o
   4  17   3        3.76        1.60      7.89 o
   5  17   3      853.51      837.52     34.28 o
   6  17   3      116.98      105.72     13.79 o
   7  17   3      226.90      249.37     17.44 o
   8  17   3        0.02       -3.08     12.23 o
  -9  18   3       21.94       26.38     16.20 o
  -8  18   3       43.18       57.06     16.13 o
  -7  18   3       27.57       30.54     11.03 o
  -6  18   3     1267.63     1268.70     34.53 o
  -5  18   3       70.93      102.43     14.08 o
  -4  18   3        7.63       14.21      8.11 o
  -3  18   3     1860.51     1878.08     39.98 o
  -2  18   3       13.68        4.61      6.60 o
  -1  18   3       17.74       21.24      7.33 o
   0  18   3     2709.07     2759.34     51.97 o
   1  18   3       46.36       47.64      8.54 o
   2  18   3      165.32      200.33     13.96 o
   3  18   3      133.25      121.06     12.22 o
   4  18   3      725.15      756.95     25.56 o
   5  18   3       92.09       95.15     17.95 o
   6  18   3        8.84       10.34     10.17 o
   7  18   3        7.48        3.87     11.15 o
   8  18   3      194.94      194.52     20.50 o
  -9  19   3      170.44      136.39     21.66 o
  -8  19   3      135.57      121.51     20.91 o
  -7  19   3      731.23      774.27     44.96 o
  -6  19   3       22.75       40.86     10.92 o
  -5  19   3      127.70      117.05     19.08 o
  -4  19   3      736.37      690.67     23.42 o
  -3  19   3      912.85      947.26     26.87 o
  -2  19   3      433.19      422.24     18.42 o
  -1  19   3      557.43      511.45     24.02 o
   0  19   3       15.30       22.69      7.93 o
   1  19   3     3093.84     3051.49     60.47 o
   2  19   3       33.77       51.35      9.54 o
   3  19   3      423.73      382.13     19.65 o
   4  19   3        1.72       -2.69      8.30 o
   5  19   3      132.52      120.84     13.99 o
   6  19   3      109.77       86.60     13.89 o
   7  19   3      225.01      268.83     25.60 o
   8  19   3        5.58       19.46     16.19 o
  -8  20   3       32.75       37.69     16.12 o
  -7  20   3       35.19       24.59     14.29 o
  -6  20   3      382.81      466.53     23.69 o
  -5  20   3      388.00      371.47     20.19 o
  -4  20   3      257.79      254.02     16.81 o
  -3  20   3       13.57       15.60      8.33 o
  -2  20   3      679.92      658.88     22.82 o
  -1  20   3      873.81      894.26     26.23 o
   0  20   3       59.28       58.65     11.08 o
   1  20   3      287.00      321.37     17.48 o
   2  20   3       34.28       10.37      8.76 o
   3  20   3       69.83       64.95     11.33 o
   4  20   3     1042.85     1125.91     48.78 o
   5  20   3      254.10      242.02     18.56 o
   6  20   3        0.24       -4.15     18.95 o
   7  20   3      146.14      159.96     22.05 o
  -8  21   3      106.25       70.39     18.19 o
  -7  21   3      150.75      183.62     21.51 o
  -6  21   3       12.04       15.46     13.73 o
  -5  21   3       37.33       51.06     11.24 o
  -4  21   3      174.09      169.90     15.51 o
  -3  21   3      939.72      943.66     27.93 o
  -2  21   3       44.72       50.60     10.07 o
  -1  21   3      260.99      276.40     16.70 o
   0  21   3       15.49       12.67      8.62 o
   1  21   3      951.22      926.84     27.63 o
   2  21   3     1678.37     1624.24     40.00 o
   3  21   3      132.83      135.32     13.82 o
   4  21   3       18.23       16.64     10.29 o
   5  21   3      277.76      264.77     19.66 o
   6  21   3      393.56      411.48     52.90 o
   7  21   3      219.60      168.44     22.50 o
  -8  22   3      107.84       94.18     20.03 o
  -7  22   3       62.06       49.95     16.40 o
  -6  22   3      323.11      331.73     26.13 o
  -5  22   3      207.04      172.96     16.24 o
  -4  22   3      373.85      404.72     21.45 o
  -3  22   3       73.49       56.65     10.92 o
  -2  22   3      820.65      820.72     26.50 o
  -1  22   3      577.59      593.57     24.02 o
   0  22   3      677.70      733.71     35.04 o
   1  22   3      435.60      397.52     31.53 o
   2  22   3      230.02      230.10     16.70 o
   3  22   3      191.10      153.56     15.06 o
   4  22   3      294.64      351.34     23.43 o
   5  22   3       58.86       58.17     15.87 o
   6  22   3       64.18       51.71     16.85 o
  -7  23   3      481.79      587.92     35.84 o
  -6  23   3       35.77       28.37     20.39 o
  -5  23   3       16.40       29.34     13.66 o
  -4  23   3      387.84      423.75     22.33 o
  -3  23   3      445.25      519.36     23.21 o
  -2  23   3      370.70      361.79     19.94 o
  -1  23   3       10.75        0.53      8.89 o
   0  23   3        7.87        9.39      9.23 o
   1  23   3     1386.93     1409.09     38.84 o
   2  23   3     1080.89     1102.32     38.88 o
   3  23   3      198.98      217.06     22.99 o
   4  23   3        0.04       -6.47     14.82 o
   5  23   3        5.36       -3.24     12.84 o
   6  23   3      116.51      107.08     19.75 o
  -7  24   3      215.04      221.01     24.53 o
  -6  24   3       81.24       82.51     17.93 o
  -5  24   3      112.18       99.05     21.30 o
  -4  24   3      368.94      350.59     36.00 o
  -3  24   3       37.56       59.72     14.77 o
  -2  24   3      297.75      264.86     18.40 o
  -1  24   3      281.38      320.08     33.47 o
   0  24   3      430.80      430.29     22.26 o
   1  24   3      767.18      748.38     27.58 o
   2  24   3      143.76      113.21     17.49 o
   3  24   3      237.09      266.46     23.69 o
   4  24   3      104.62       95.63     19.72 o
   5  24   3      110.94      121.30     20.32 o
  -6  25   3        1.38      -14.07     14.07 o
  -5  25   3        3.14       -3.93     13.37 o
  -4  25   3       41.70       49.77     14.97 o
  -3  25   3      474.86      437.84     28.78 o
  -2  25   3      662.62      704.24     35.63 o
  -1  25   3       60.69       47.93     14.36 o
   0  25   3      107.88      141.72     18.11 o
   1  25   3      406.06      418.17     27.94 o
   2  25   3      529.98      489.12     30.47 o
   3  25   3      111.86      141.56     19.33 o
   4  25   3        6.90       11.72     14.55 o
   5  25   3       22.34       17.15     15.08 o
  -5  26   3      449.52      567.24     56.92 o
  -4  26   3        1.06        6.78     13.51 o
  -3  26   3       17.04        2.57     12.53 o
  -2  26   3      121.34      128.42     24.61 o
  -1  26   3      370.96      381.82     27.36 o
   0  26   3      352.68      390.20     27.25 o
   1  26   3      231.83      222.65     25.32 o
   2  26   3       29.51       -2.59     13.11 o
   3  26   3       38.98       36.28     25.85 o
   4  26   3      153.70      155.79     21.60 o
  -5  27   3        0.37       -5.37     14.24 o
  -4  27   3       72.54       90.40     18.71 o
  -3  27   3       37.14       35.40     15.52 o
  -2  27   3      291.78      320.15     26.38 o
  -1  27   3      240.91      236.30     23.45 o
   0  27   3       22.52       12.54     13.58 o
   1  27   3      205.53      180.49     26.56 o
   2  27   3      302.63      277.37     47.57 o
   3  27   3        5.47        6.41     15.05 o
  -4  28   3        4.54       -7.24     14.13 o
  -3  28   3        4.31       -5.08     21.67 o
  -2  28   3        2.59       -3.00     20.34 o
  -1  28   3      319.67      306.48     36.11 o
   0  28   3      143.79      142.93     20.87 o
   1  28   3       58.20       41.50     16.54 o
   2  28   3       14.88       12.33     14.73 o
  -2  29   3       38.05       16.57     15.18 o
  -1  29   3        0.84       -7.69     14.35 o
   0  29   3       68.14      105.58     19.71 o
   1  29   3       16.07      -10.24     14.26 o
 -10   0   4       35.65       50.62     16.96 o
  -8   0   4       12.69       12.24     15.79 o
  -6   0   4     2202.48     2269.16     59.66 o
  -4   0   4       42.39       40.92      3.91 o
  -2   0   4    26856.57    27548.69    808.47 o
   0   0   4       32.53       41.21      3.35 o
   2   0   4     6572.79     6687.70     82.47 o
   4   0   4     1721.01     1729.31     49.04 o
   6   0   4     1609.83     1561.05     41.80 o
   8   0   4      134.46      113.74     25.30 o
  10   0   4       90.02      108.75     24.84 o
 -11   1   4      289.59      282.73     21.55 o
 -10   1   4       15.70        6.26     13.01 o
  -9   1   4      997.08     1027.52     43.40 o
  -8   1   4        5.59        3.54      7.28 o
  -7   1   4      174.58      184.04     12.34 o
  -6   1   4       83.09       76.89     12.29 o
  -5   1   4    10872.93    10262.97    134.89 o
  -4   1   4     1609.32     1638.83     25.22 o
  -3   1   4     2790.06     2681.70     29.16 o
  -2   1   4     9152.08    10417.82    132.39 o
  -1   1   4       55.37       42.01      2.93 o
   0   1   4     1033.35     1015.23     13.55 o
   1   1   4      595.60      680.27      8.17 o
   2   1   4      404.76      479.28      8.63 o
   3   1   4      777.99      831.98     13.37 o
   4   1   4        6.86        3.24      4.05 o
   5   1   4      331.74      335.35     12.86 o
   6   1   4       11.13        4.88      6.31 o
   7   1   4      844.82      793.41     21.21 o
   8   1   4       11.23       -3.61      7.42 o
   9   1   4      320.56      327.60     17.24 o
  10   1   4        6.12        7.42     13.56 o
 -11   2   4        0.48       10.94     11.71 o
 -10   2   4       21.27       19.24     10.44 o
  -9   2   4       15.53       18.43     10.03 o
  -8   2   4      351.97      313.71     17.21 o
  -7   2   4        3.14       10.57      6.56 o
  -6   2   4     3273.29     3218.14     75.62 o
  -5   2   4      376.36      387.60     12.51 o
  -4   2   4      707.56      640.95     16.99 o
  -3   2   4     3346.96     3762.63     39.93 o
  -2   2   4     7382.80     7562.18     76.78 o
  -1   2   4     6226.53     6998.20    103.26 o
   0   2   4      565.22      609.99     13.39 o
   1   2   4       17.80       25.87      2.39 o
   2   2   4     6960.46     6550.36     62.55 o
   3   2   4      876.77      813.23     16.08 o
   4   2   4     1521.97     1466.39     23.78 o
   5   2   4      178.36      192.74     10.15 o
   6   2   4      951.72      908.42     21.37 o
   7   2   4      238.05      218.28     12.90 o
   8   2   4      163.77      159.72     12.19 o
   9   2   4       41.60       44.23     11.63 o
  10   2   4      108.52      109.30     17.55 o
 -11   3   4      186.50      167.40     17.89 o
 -10   3   4       77.49       71.18     14.30 o
  -9   3   4     1825.83     1856.63     43.22 o
  -8   3   4      212.11      200.60     14.36 o
  -7   3   4        3.27        4.47      4.36 o
  -6   3   4     1195.31     1216.11     22.91 o
  -5   3   4     9295.03     9173.25    121.60 o
  -4   3   4     1483.01     1423.96     19.80 o
  -3   3   4      416.02      387.39      7.20 o
  -2   3   4      596.95      690.12      9.27 o
  -1   3   4     3566.74     3503.05     47.81 o
   0   3   4       90.67       97.89      2.98 o
   1   3   4      591.59      511.20     11.56 o
   2   3   4     5101.37     5228.47     53.27 o
   3   3   4     1307.59     1266.18     18.90 o
   4   3   4       65.22       57.59      5.71 o
   5   3   4       65.15       48.98      6.65 o
   6   3   4      145.36      144.51     10.14 o
   7   3   4      486.77      482.57     23.26 o
   8   3   4      302.47      324.69     17.99 o
   9   3   4      292.31      308.97     19.04 o
  10   3   4       95.56      106.20     17.44 o
 -11   4   4        1.52       -4.91     12.47 o
 -10   4   4        9.78       11.25     10.53 o
  -9   4   4      358.61      341.44     19.86 o
  -8   4   4      476.64      448.78     15.26 o
  -7   4   4      408.96      411.41     16.68 o
  -6   4   4     2417.16     2405.47     44.40 o
  -5   4   4     1688.03     1647.47     29.34 o
  -4   4   4      158.46      168.44      6.44 o
  -3   4   4     3893.89     4171.19     44.47 o
  -2   4   4     4576.41     4174.75     41.38 o
  -1   4   4     3787.60     3851.56     47.90 o
   0   4   4      973.24      980.55     12.68 o
   1   4   4     2270.46     2271.92     26.62 o
   2   4   4     1548.77     1426.07     17.15 o
   3   4   4     5476.11     5584.81     62.38 o
   4   4   4     1355.17     1222.09     21.11 o
   5   4   4      464.94      484.59     14.86 o
   6   4   4     1877.34     1807.19     32.71 o
   7   4   4      957.63      916.35     23.19 o
   8   4   4      209.71      209.04     15.51 o
   9   4   4        0.15       -3.48      9.73 o
  10   4   4      115.85       98.29     20.87 o
 -11   5   4       90.21       83.20     17.94 o
 -10   5   4       95.94      134.05     15.63 o
  -9   5   4      645.48      619.47     26.20 o
  -8   5   4        6.77       -7.17      7.17 o
  -7   5   4        2.97        3.69      5.18 o
  -6   5   4      142.62      117.39     11.18 o
  -5   5   4     1027.87      951.67     32.67 o
  -4   5   4     4590.93     4635.71     50.34 o
  -3   5   4      512.65      511.56      9.10 o
  -2   5   4     2374.08     2514.44     29.95 o
  -1   5   4     4979.72     4594.61     48.42 o
   0   5   4      279.93      280.58      5.58 o
   1   5   4       59.21       45.74      3.30 o
   2   5   4        0.98        3.51      2.46 o
   3   5   4      484.69      421.04     10.25 o
   4   5   4      535.22      555.11     14.72 o
   5   5   4     1178.45     1157.96     25.20 o
   6   5   4      416.47      433.05     16.22 o
   7   5   4      223.05      222.30     14.72 o
   8   5   4      298.78      299.11     17.89 o
   9   5   4      414.02      411.46     29.47 o
  10   5   4       20.96       -5.90     15.36 o
 -11   6   4      132.67      129.06     23.88 o
 -10   6   4        4.38        0.08      9.90 o
  -9   6   4       56.00       46.84     10.84 o
  -8   6   4      337.75      311.31     18.41 o
  -7   6   4      178.18      180.17     11.62 o
  -6   6   4     2518.32     2533.50     51.98 o
  -5   6   4      652.16      714.88     18.48 o
  -4   6   4      443.50      367.09      9.44 o
  -3   6   4     4045.55     4295.02     49.08 o
  -2   6   4     1904.64     1927.54     26.27 o
  -1   6   4      290.18      288.74      6.65 o
   0   6   4     2941.70     3128.25     32.94 o
   1   6   4      835.93      813.04     12.11 o
   2   6   4     2535.91     2255.74     29.20 o
   3   6   4     3383.10     3379.74     40.72 o
   4   6   4        2.17        2.99      4.73 o
   5   6   4      646.54      636.34     18.87 o
   6   6   4     2231.30     2215.81     41.89 o
   7   6   4      481.77      510.69     21.20 o
   8   6   4      101.37       98.67     12.53 o
   9   6   4       65.03       63.68     12.75 o
  10   6   4      180.04      161.60     23.89 o
 -11   7   4       93.81      105.09     19.00 o
 -10   7   4      507.53      490.14     27.08 o
  -9   7   4      298.59      275.16     18.34 o
  -8   7   4     1025.92     1006.66     28.81 o
  -7   7   4       31.42       30.90      9.32 o
  -6   7   4     2652.44     2547.37     47.16 o
  -5   7   4     3664.47     3623.73     47.98 o
  -4   7   4      945.65      996.07     16.95 o
  -3   7   4      426.74      433.36      7.98 o
  -2   7   4     3290.91     3195.68     41.28 o
  -1   7   4     4015.84     3895.50     49.02 o
   0   7   4      292.02      314.87      7.94 o
   1   7   4     2076.26     2177.92     35.67 o
   2   7   4      491.63      511.07     11.71 o
   3   7   4      122.73      138.94      8.47 o
   4   7   4     3039.48     2918.08     47.71 o
   5   7   4     1295.74     1231.73     27.07 o
   6   7   4      516.68      472.16     19.84 o
   7   7   4       31.02       22.58      8.65 o
   8   7   4      195.86      207.44     18.02 o
   9   7   4      184.55      185.13     16.28 o
  10   7   4       79.11       76.41     19.55 o
 -11   8   4      198.41      235.51     24.82 o
 -10   8   4       21.80       21.14     11.13 o
  -9   8   4       53.61       53.70     11.51 o
  -8   8   4      750.84      703.36     24.39 o
  -7   8   4      985.95      948.52     26.29 o
  -6   8   4      891.84      899.84     20.82 o
  -5   8   4        0.77        1.58      4.01 o
  -4   8   4       12.99       17.45      3.57 o
  -3   8   4     4288.83     4492.93     51.86 o
  -2   8   4     2460.67     2558.23     31.43 o
  -1   8   4     6590.98     6654.85     81.02 o
   0   8   4       66.77       68.84      5.13 o
   1   8   4     1245.23     1354.09     20.19 o
   2   8   4     2490.24     2508.65     35.48 o
   3   8   4     3616.49     3671.71     61.18 o
   4   8   4        4.30       -3.26      5.18 o
   5   8   4       82.51       83.46      9.04 o
   6   8   4      403.92      378.54     17.38 o
   7   8   4      972.23      997.05     27.35 o
   8   8   4       73.45       81.70     12.03 o
   9   8   4        0.62        6.88     11.89 o
 -11   9   4       21.39       24.97     18.29 o
 -10   9   4      461.21      439.18     31.94 o
  -9   9   4      390.81      363.00     20.91 o
  -8   9   4      237.35      217.95     19.13 o
  -7   9   4       24.08       14.26      6.88 o
  -6   9   4     2570.78     2690.18     39.02 o
  -5   9   4     3434.05     3322.45     49.83 o
  -4   9   4     1089.57     1125.00     19.23 o
  -3   9   4       79.03       72.99      4.83 o
  -2   9   4       33.59       31.98      2.98 o
  -1   9   4     4843.31     5195.47     64.07 o
   0   9   4     8221.88     8440.59    106.56 o
   1   9   4     1042.32      975.33     14.49 o
   2   9   4      103.85      109.49      6.44 o
   3   9   4     1161.69     1095.33     25.30 o
   4   9   4      864.01      879.29     23.76 o
   5   9   4       17.19       15.15      6.88 o
   6   9   4      445.35      450.50     20.12 o
   7   9   4       33.75       30.46      9.87 o
   8   9   4      222.71      229.82     16.34 o
   9   9   4      153.50      200.58     23.76 o
 -11  10   4      222.44      220.28     27.32 o
 -10  10   4        4.73       -6.27     13.03 o
  -9  10   4        8.79       -1.69      9.24 o
  -8  10   4      330.40      356.68     17.09 o
  -7  10   4     1854.42     1806.69     56.57 o
  -6  10   4      821.36      806.57     18.44 o
  -5  10   4       50.68       42.10      7.02 o
  -4  10   4      248.26      251.28     11.47 o
  -3  10   4     4307.23     4158.71     58.85 o
  -2  10   4     4169.47     4336.31     50.58 o
  -1  10   4     1535.32     1788.53     23.44 o
   0  10   4      645.82      612.20     15.75 o
   1  10   4      146.56      214.63      9.14 o
   2  10   4       23.51       24.72      4.38 o
   3  10   4     3758.42     3670.92     62.18 o
   4  10   4      188.17      189.83     12.72 o
   5  10   4     1296.81     1305.14     29.10 o
   6  10   4      149.97      174.22     12.71 o
   7  10   4     1180.65     1235.86     31.38 o
   8  10   4       63.56       61.03     11.71 o
   9  10   4        1.62        3.89     14.60 o
 -11  11   4        0.24      -13.75     13.75 o
 -10  11   4      299.70      328.34     26.20 o
  -9  11   4      260.39      257.19     20.49 o
  -8  11   4      497.25      496.25     20.01 o
  -7  11   4      244.52      253.16     17.14 o
  -6  11   4      953.13     1039.39     26.74 o
  -5  11   4      512.30      460.48     16.80 o
  -4  11   4     2597.98     2497.82     44.67 o
  -3  11   4     3660.92     3724.45     54.09 o
  -2  11   4      788.76      780.98     18.19 o
  -1  11   4      642.13      735.47     12.70 o
   0  11   4      324.99      253.96      9.95 o
   1  11   4      703.23      699.25     17.31 o
   2  11   4     2777.26     2897.91     45.16 o
   3  11   4      203.10      213.32     12.39 o
   4  11   4     2478.88     2486.25     47.88 o
   5  11   4      332.65      362.88     18.52 o
   6  11   4      227.53      225.84     14.37 o
   7  11   4       16.38       19.20      9.48 o
   8  11   4      332.71      302.28     21.81 o
   9  11   4       45.59       36.29     16.30 o
 -10  12   4        0.78       -7.23     12.45 o
  -9  12   4        6.35       10.88      8.87 o
  -8  12   4      192.79      180.47     13.51 o
  -7  12   4      973.81     1016.12     32.58 o
  -6  12   4      125.62      144.49     12.93 o
  -5  12   4      156.64      130.85     10.46 o
  -4  12   4      509.88      523.18     16.68 o
  -3  12   4     4391.14     4461.87     71.49 o
  -2  12   4     1751.55     1834.86     30.22 o
  -1  12   4      498.98      486.06     13.42 o
   0  12   4        1.86        2.51      3.50 o
   1  12   4      455.32      432.45     12.66 o
   2  12   4      354.47      338.37     13.86 o
   3  12   4     1765.41     1803.49     33.30 o
   4  12   4      285.39      293.75     19.47 o
   5  12   4       39.52       40.49      9.11 o
   6  12   4      220.70      170.19     13.16 o
   7  12   4     1342.28     1414.10     58.52 o
   8  12   4       14.82        1.92     12.83 o
   9  12   4        0.02       -2.48     15.18 o
 -10  13   4      275.79      264.54     25.88 o
  -9  13   4       70.62       77.55     16.22 o
  -8  13   4      450.18      427.10     22.02 o
  -7  13   4       20.62       25.17      9.11 o
  -6  13   4     1486.84     1490.22     53.94 o
  -5  13   4     1275.86     1205.60     28.80 o
  -4  13   4     5196.33     5111.95     82.58 o
  -3  13   4      194.23      187.87     10.78 o
  -2  13   4     3198.38     3227.04     62.23 o
  -1  13   4       22.88       29.35     12.50 o
   0  13   4     1498.96     1508.70     47.33 o
   1  13   4     1070.01     1113.89     25.06 o
   2  13   4      100.12      102.52      8.93 o
   3  13   4       21.48       22.97      6.42 o
   4  13   4      107.93      109.07     10.63 o
   5  13   4       42.12       35.66      9.35 o
   6  13   4      978.35      921.55     26.01 o
   7  13   4        0.49        5.15      9.15 o
   8  13   4      608.19      697.51     45.94 o
   9  13   4      156.50      173.15     23.30 o
 -10  14   4        0.17        8.25     14.36 o
  -9  14   4        1.59        5.82     13.13 o
  -8  14   4      354.29      356.00     20.71 o
  -7  14   4     1859.54     1866.00     54.93 o
  -6  14   4      278.14      304.16     21.90 o
  -5  14   4       44.22       37.25      8.02 o
  -4  14   4       65.24       53.85      7.95 o
  -3  14   4     1675.96     1653.03     41.07 o
  -2  14   4       52.42       71.22     11.93 o
  -1  14   4     1287.73     1272.70     27.00 o
   0  14   4     1494.65     1483.93     30.46 o
   1  14   4      560.43      510.57     16.43 o
   2  14   4       60.62       52.51      7.58 o
   3  14   4      704.58      754.71     22.14 o
   4  14   4       97.34       80.74      9.41 o
   5  14   4       28.75       15.81      7.70 o
   6  14   4       21.46       19.88     10.06 o
   7  14   4     1067.93      968.03     28.68 o
   8  14   4       39.86       62.23     14.34 o
 -10  15   4      141.42      164.18     28.23 o
  -9  15   4      110.36       71.64     16.72 o
  -8  15   4      164.37      162.33     18.91 o
  -7  15   4      109.76      112.79     14.35 o
  -6  15   4      582.25      587.23     31.64 o
  -5  15   4       17.15       11.58      7.46 o
  -4  15   4     2188.21     2061.84     41.11 o
  -3  15   4       20.94       22.33      6.72 o
  -2  15   4       49.66       46.12      7.05 o
  -1  15   4       23.11       19.13      8.13 o
   0  15   4     1446.16     1389.73     29.84 o
   1  15   4       29.69       29.87      7.11 o
   2  15   4        3.01        0.59      5.91 o
   3  15   4      115.99      138.85     11.59 o
   4  15   4     1117.62     1139.29     29.10 o
   5  15   4       32.38       31.75      8.90 o
   6  15   4      359.92      339.32     18.29 o
   7  15   4       44.58       45.53     11.60 o
   8  15   4       59.94       59.16     16.99 o
 -10  16   4       21.86       13.45     16.20 o
  -9  16   4        2.07      -12.98     12.98 o
  -8  16   4      103.20      117.36     17.52 o
  -7  16   4      133.84      174.77     15.04 o
  -6  16   4       60.22       57.87     10.37 o
  -5  16   4       57.02       53.46      9.20 o
  -4  16   4        8.48        8.33      6.95 o
  -3  16   4     4235.07     4211.86     71.25 o
  -2  16   4       83.05       64.70      8.19 o
  -1  16   4       26.02       29.53      6.73 o
   0  16   4      134.81      123.88     11.05 o
   1  16   4      669.55      673.60     20.01 o
   2  16   4      189.15      199.44     12.85 o
   3  16   4      842.97      850.33     24.67 o
   4  16   4      109.41       98.57     11.52 o
   5  16   4      479.07      443.95     24.84 o
   6  16   4        3.37       -0.77      8.50 o
   7  16   4      532.80      539.27     31.08 o
   8  16   4        7.71        8.35     13.05 o
  -9  17   4        0.18       11.33     14.08 o
  -8  17   4      122.78      114.32     20.89 o
  -7  17   4       22.24       12.22     14.48 o
  -6  17   4      570.50      581.26     23.66 o
  -5  17   4      227.92      185.64     13.76 o
  -4  17   4      806.20      739.83     22.67 o
  -3  17   4     1087.93     1048.56     26.86 o
  -2  17   4        7.45        2.50      6.24 o
  -1  17   4       99.76      110.42     13.22 o
   0  17   4     1574.18     1583.42     40.80 o
   1  17   4        0.37       -1.25      6.31 o
   2  17   4        0.17       -6.35      6.35 o
   3  17   4       44.92       40.47      9.03 o
   4  17   4     1398.50     1469.38     55.69 o
   5  17   4       61.67       83.89     12.33 o
   6  17   4      145.11      141.89     17.23 o
   7  17   4       59.86       58.49     12.69 o
   8  17   4      217.94      249.16     22.37 o
  -9  18   4       90.34       78.86     18.54 o
  -8  18   4        0.34      -14.04     14.04 o
  -7  18   4      654.88      662.05     33.69 o
  -6  18   4       14.95       10.79      9.24 o
  -5  18   4        6.70       -7.22      7.22 o
  -4  18   4       96.08      104.82     11.07 o
  -3  18   4      508.55      527.50     19.67 o
  -2  18   4      319.33      334.97     16.27 o
  -1  18   4     1345.76     1341.29     31.07 o
   0  18   4      650.04      654.52     21.14 o
   1  18   4     1043.38     1048.00     27.42 o
   2  18   4        5.50       -2.43      7.08 o
   3  18   4      299.08      344.19     18.12 o
   4  18   4      265.89      244.77     23.15 o
   5  18   4      107.80       92.87     12.96 o
   6  18   4       27.64        8.65     13.41 o
   7  18   4      383.93      425.23     31.64 o
  -9  19   4       38.85       30.98     16.49 o
  -8  19   4      124.83      150.74     23.20 o
  -7  19   4        4.23        3.24     12.02 o
  -6  19   4      919.30      980.66     40.00 o
  -5  19   4      202.72      194.23     21.18 o
  -4  19   4      338.44      392.21     23.28 o
  -3  19   4      431.58      419.19     18.86 o
  -2  19   4      844.58      842.26     24.65 o
  -1  19   4      150.00      144.44     11.86 o
   0  19   4     1412.86     1479.35     34.04 o
   1  19   4      111.60       80.43     10.18 o
   2  19   4        1.28       -6.85      6.85 o
   3  19   4        5.86       -0.67      8.53 o
   4  19   4      604.80      692.52     26.89 o
   5  19   4      290.40      244.85     22.06 o
   6  19   4       54.94       56.68     15.86 o
   7  19   4        0.14      -13.61     13.61 o
  -8  20   4       46.40       27.87     15.20 o
  -7  20   4      319.74      310.53     25.31 o
  -6  20   4       32.04       38.91     13.42 o
  -5  20   4      105.65      123.08     16.83 o
  -4  20   4      671.36      687.04     24.86 o
  -3  20   4      955.67      978.57     27.55 o
  -2  20   4        6.50        2.34     11.67 o
  -1  20   4      201.58      189.27     13.56 o
   0  20   4      396.23      400.67     18.95 o
   1  20   4      216.91      252.79     15.69 o
   2  20   4      787.90      803.81     29.05 o
   3  20   4      263.70      282.23     27.71 o
   4  20   4       41.83       31.97     16.26 o
   5  20   4      220.74      188.23     32.19 o
   6  20   4      219.31      209.73     22.69 o
   7  20   4      259.06      320.30     28.41 o
  -8  21   4        1.28        6.10     14.42 o
  -7  21   4        3.78       -2.65     13.09 o
  -6  21   4      321.99      276.21     23.28 o
  -5  21   4       19.02       11.81     11.66 o
  -4  21   4      320.69      318.78     22.80 o
  -3  21   4       11.31       15.21      8.49 o
  -2  21   4        3.12       -6.34      7.62 o
  -1  21   4      105.83       78.64     10.64 o
   0  21   4      226.85      244.72     18.95 o
   1  21   4     1527.15     1363.40     34.45 o
   2  21   4       46.03       72.27     11.66 o
   3  21   4      136.18      135.44     17.84 o
   4  21   4      595.65      529.51     33.65 o
   5  21   4      274.14      289.93     31.33 o
   6  21   4      107.07      116.95     23.23 o
  -8  22   4        6.19        0.25     15.01 o
  -7  22   4      268.13      297.74     25.97 o
  -6  22   4      199.53      203.97     21.56 o
  -5  22   4       74.19       79.79     18.95 o
  -4  22   4       10.47       24.69     12.58 o
  -3  22   4      319.55      310.32     22.63 o
  -2  22   4      649.61      638.61     31.48 o
  -1  22   4      281.50      300.21     22.02 o
   0  22   4       19.59       16.59     11.15 o
   1  22   4       19.03        7.05     10.83 o
   2  22   4      253.75      202.92     19.42 o
   3  22   4      300.72      344.65     25.44 o
   4  22   4       20.21       10.12     12.45 o
   5  22   4       42.63       36.83     15.27 o
   6  22   4       56.25       35.82     21.33 o
  -7  23   4       46.40       14.37     14.95 o
  -6  23   4      274.91      276.32     29.08 o
  -5  23   4      267.07      250.32     23.06 o
  -4  23   4      184.84      226.14     20.80 o
  -3  23   4      159.04      148.56     19.14 o
  -2  23   4        9.46       10.43     12.94 o
  -1  23   4      334.24      313.25     23.29 o
   0  23   4      838.63      838.76     51.61 o
   1  23   4      107.20       89.74     15.45 o
   2  23   4       16.90       16.37     12.69 o
   3  23   4      155.89      142.57     18.92 o
   4  23   4       17.61       21.79     13.90 o
   5  23   4      121.80       74.09     17.85 o
  -7  24   4       60.66       80.27     18.82 o
  -6  24   4       76.62       81.26     27.85 o
  -5  24   4       29.16       35.41     14.84 o
  -4  24   4       87.03       85.24     16.60 o
  -3  24   4      396.02      389.65     32.29 o
  -2  24   4      827.08      847.32     44.34 o
  -1  24   4      164.42      124.28     17.09 o
   0  24   4       26.24       30.42     14.58 o
   1  24   4       42.65       45.83     14.11 o
   2  24   4      673.52      566.14     31.97 o
   3  24   4       49.53       59.34     19.17 o
   4  24   4        4.59       -4.56     13.24 o
   5  24   4       23.54       11.38     15.17 o
  -6  25   4      122.86      101.31     25.56 o
  -5  25   4      405.34      458.85     31.09 o
  -4  25   4      210.32      193.59     21.56 o
  -3  25   4      196.98      246.44     23.09 o
  -2  25   4       36.29       20.96     13.82 o
  -1  25   4      926.85      906.53     36.75 o
   0  25   4       65.29       66.84     15.95 o
   1  25   4      175.66      186.66     21.06 o
   2  25   4        8.35       16.12     13.27 o
   3  25   4      186.31      149.70     20.18 o
   4  25   4       30.75       31.64     16.32 o
  -5  26   4        0.59       -4.59     14.40 o
  -4  26   4       37.66       58.08     17.19 o
  -3  26   4      166.14      159.32     20.18 o
  -2  26   4      531.83      563.67     48.93 o
  -1  26   4      129.92      126.85     19.10 o
   0  26   4       78.07       87.36     17.02 o
   1  26   4       21.08        2.42     16.08 o
   2  26   4      374.69      439.51     30.45 o
   3  26   4        1.20        1.33     14.26 o
   4  26   4       18.69       36.01     16.72 o
  -4  27   4      204.04      234.40     24.11 o
  -3  27   4      107.11       91.10     18.26 o
  -2  27   4       21.01       21.34     14.74 o
  -1  27   4      186.88      148.69     20.35 o
   0  27   4       86.75       89.34     18.49 o
   1  27   4      139.11      143.84     27.77 o
   2  27   4       32.06       32.72     15.48 o
   3  27   4      254.77      245.95     25.17 o
  -3  28   4       11.05       -2.10     14.58 o
  -2  28   4      333.23      345.33     28.05 o
  -1  28   4      231.55      258.41     25.26 o
   0  28   4       88.21       74.92     18.39 o
   1  28   4        6.27      -13.02     13.02 o
   2  28   4      496.24      503.69     59.09 o
 -11   0   5        7.25        8.36     21.67 o
  -9   0   5      309.47      360.84    103.57 o
  -7   0   5      109.98       93.83     13.36 o
  -5   0   5     3718.92     3780.10     59.84 o
  -3   0   5     4376.83     4412.23     77.18 o
  -1   0   5      629.78      482.73     27.87 o
   1   0   5     7138.22     7089.40    140.83 o
   3   0   5      135.45      127.80     10.28 o
   5   0   5     1228.84     1125.23     33.04 o
   7   0   5      361.63      314.74     21.54 o
   9   0   5      297.80      321.05     31.08 o
 -11   1   5        3.74      -10.07     14.88 o
 -10   1   5      229.01      250.15     27.44 o
  -9   1   5        6.62        0.02      8.57 o
  -8   1   5      373.86      397.79     18.72 o
  -7   1   5      400.52      376.26     16.44 o
  -6   1   5     7514.04     7234.81    110.23 o
  -5   1   5       23.79       20.56      3.50 o
  -4   1   5      205.11      233.58      6.44 o
  -3   1   5      792.33      907.71     19.06 o
  -2   1   5    29610.52    30065.38    500.61 o
  -1   1   5     1354.26     1320.49     23.19 o
   0   1   5     2629.82     2987.56     35.63 o
   1   1   5     1065.48     1151.99     15.72 o
   2   1   5      701.22      628.23     13.00 o
   3   1   5     1309.63     1356.59     20.25 o
   4   1   5      921.43     1053.41     21.01 o
   5   1   5      155.97      162.24     10.06 o
   6   1   5      151.24      164.28     13.80 o
   7   1   5        0.09       -1.87      7.18 o
   8   1   5      539.08      529.80     21.93 o
   9   1   5        6.23       -8.39     10.29 o
 -11   2   5       18.27       27.56     17.52 o
 -10   2   5        1.51        1.63      9.46 o
  -9   2   5      153.81      137.43     13.33 o
  -8   2   5      251.50      261.30     23.20 o
  -7   2   5      386.74      393.78     23.69 o
  -6   2   5      311.57      302.68     13.87 o
  -5   2   5     1951.82     1889.52     30.59 o
  -4   2   5        1.29       -0.74      1.64 o
  -3   2   5     6025.45     6337.10     75.56 o
  -2   2   5     5499.21     5969.77     89.62 o
  -1   2   5     7545.21     7741.40    103.70 o
   0   2   5       30.68       38.19      2.59 o
   1   2   5     7599.39     7444.06     73.82 o
   2   2   5      100.91      118.11      5.86 o
   3   2   5     1408.94     1565.16     26.11 o
   4   2   5      116.87      131.92      8.33 o
   5   2   5      983.80      975.99     24.69 o
   6   2   5      251.43      290.31     13.85 o
   7   2   5      394.94      400.75     17.14 o
   8   2   5       65.09       61.95     10.10 o
   9   2   5      130.08      113.91     16.09 o
 -11   3   5       35.31       13.87     15.69 o
 -10   3   5      677.72      670.09     36.83 o
  -9   3   5      164.14      185.21     15.00 o
  -8   3   5      710.74      748.16     23.63 o
  -7   3   5      854.68      911.29     19.17 o
  -6   3   5     7790.19     7819.82    118.57 o
  -5   3   5      552.61      578.14     20.44 o
  -4   3   5     1284.52     1403.04     33.45 o
  -3   3   5     1437.53     1572.30     18.90 o
  -2   3   5    23361.48    24565.45    352.67 o
  -1   3   5     2593.95     3017.70     48.49 o
   0   3   5      117.59      119.63      3.69 o
   1   3   5       27.34       14.12      2.61 o
   2   3   5     1683.60     1536.07     18.19 o
   3   3   5      295.82      298.29      9.18 o
   4   3   5      355.38      313.41     12.03 o
   5   3   5        7.69       -0.85      5.69 o
   6   3   5      656.32      625.41     18.69 o
   7   3   5      624.14      547.53     21.63 o
   8   3   5      262.38      276.27     18.04 o
   9   3   5        3.13       -7.05     11.39 o
 -11   4   5        0.22       11.27     16.50 o
 -10   4   5        6.76        2.30     12.09 o
  -9   4   5      682.95      712.74     25.59 o
  -8   4   5       95.98       85.67     10.52 o
  -7   4   5      187.28      207.34      9.78 o
  -6   4   5       14.99       17.42      6.56 o
  -5   4   5     4572.86     4434.72     62.48 o
  -4   4   5      235.95      232.79      7.09 o
  -3   4   5     4219.94     4283.91     51.54 o
  -2   4   5     3917.37     4214.41     44.53 o
  -1   4   5     1519.18     1433.93     22.77 o
   0   4   5     1061.88      932.11     16.35 o
   1   4   5     2195.71     2190.45     25.83 o
   2   4   5      114.23      135.79      4.80 o
   3   4   5      557.23      602.64     12.94 o
   4   4   5      313.69      314.66     16.21 o
   5   4   5     1345.73     1393.50     26.94 o
   6   4   5      295.85      257.60     13.30 o
   7   4   5       29.27       32.40      8.48 o
   8   4   5       65.44       70.49     11.88 o
   9   4   5      240.03      288.29     27.17 o
 -11   5   5      168.64      197.26     26.30 o
 -10   5   5      652.62      754.53     52.56 o
  -9   5   5       45.01       31.11     10.29 o
  -8   5   5       12.34       11.47      7.93 o
  -7   5   5      216.34      187.80     12.32 o
  -6   5   5     2769.07     2629.04     46.97 o
  -5   5   5      861.31      886.48     16.36 o
  -4   5   5      307.99      337.29      7.72 o
  -3   5   5      788.50      752.20     13.21 o
  -2   5   5     6373.15     6539.89     67.92 o
  -1   5   5      883.08      851.96     14.28 o
   0   5   5      726.50      769.73     11.18 o
   1   5   5      118.73      123.32      5.46 o
   2   5   5     2000.70     1896.71     32.61 o
   3   5   5      469.50      458.31     11.30 o
   4   5   5      470.97      447.50     13.73 o
   5   5   5        1.91       -3.48      5.64 o
   6   5   5      165.58      125.04     10.21 o
   7   5   5      474.07      496.02     21.09 o
   8   5   5      153.36      187.31     15.25 o
   9   5   5       17.98       13.06     12.58 o
 -11   6   5        9.06        3.65     13.50 o
 -10   6   5      144.61      152.86     18.47 o
  -9   6   5      290.35      278.95     17.85 o
  -8   6   5      107.50      101.25     13.23 o
  -7   6   5        7.23        3.85      6.58 o
  -6   6   5      133.46      138.49     14.19 o
  -5   6   5     2795.18     2710.48     37.31 o
  -4   6   5      248.18      360.11      9.42 o
  -3   6   5     2874.04     2879.87     40.35 o
  -2   6   5       16.58       29.78      3.05 o
  -1   6   5      283.75      290.45      6.15 o
   0   6   5      194.53      161.59      5.90 o
   1   6   5     2048.73     2021.75     29.92 o
   2   6   5       50.33       45.09      3.76 o
   3   6   5      105.49       89.91      6.03 o
   4   6   5      588.22      620.05     19.20 o
   5   6   5     1409.37     1421.92     27.46 o
   6   6   5      293.11      290.06     21.00 o
   7   6   5        2.92       -7.65      7.65 o
   8   6   5       83.83       61.79     11.75 o
   9   6   5      197.03      238.39     20.68 o
 -11   7   5      425.79      417.38     35.90 o
 -10   7   5      516.71      505.44     37.10 o
  -9   7   5        0.08       -0.10      8.67 o
  -8   7   5      325.90      324.78     17.53 o
  -7   7   5      544.11      530.30     20.51 o
  -6   7   5     1352.83     1277.18     24.63 o
  -5   7   5      130.76      119.02      6.65 o
  -4   7   5     1667.41     1681.84     24.53 o
  -3   7   5      579.90      570.55     11.88 o
  -2   7   5     1306.82     1248.62     20.66 o
  -1   7   5     1054.88     1051.30     16.55 o
   0   7   5       67.52       58.66      3.98 o
   1   7   5     2220.91     2278.89     32.38 o
   2   7   5     2365.52     2222.35     30.82 o
   3   7   5     1946.10     1907.36     30.43 o
   4   7   5      417.08      381.83     14.63 o
   5   7   5      781.44      798.58     21.83 o
   6   7   5      605.94      608.60     34.11 o
   7   7   5      366.83      402.71     19.63 o
   8   7   5      165.41      195.75     25.12 o
   9   7   5        1.26      -11.78     11.78 o
 -11   8   5        7.95       -3.20     16.28 o
 -10   8   5      317.08      296.48     24.20 o
  -9   8   5      602.32      566.72     24.54 o
  -8   8   5        3.67        6.24      7.76 o
  -7   8   5       12.39        8.28      5.89 o
  -6   8   5      213.42      181.12     12.11 o
  -5   8   5      582.52      514.25     12.93 o
  -4   8   5      677.56      682.12     20.06 o
  -3   8   5     4171.68     4058.99     61.52 o
  -2   8   5      192.05      205.38      7.55 o
  -1   8   5     1016.57     1034.72     17.00 o
   0   8   5     4949.16     5154.06     64.77 o
   1   8   5     3162.25     3361.18     45.11 o
   2   8   5      929.29      903.14     19.00 o
   3   8   5       43.38       33.24      7.28 o
   4   8   5      318.97      361.91     16.28 o
   5   8   5      124.43      142.09     11.58 o
   6   8   5      232.20      239.03     14.63 o
   7   8   5       23.13       23.04      9.47 o
   8   8   5       69.29       80.57     14.48 o
   9   8   5      252.72      237.73     24.87 o
 -11   9   5      352.84      379.13     34.92 o
 -10   9   5      108.25      108.55     17.55 o
  -9   9   5       72.01       84.65     25.06 o
  -8   9   5        7.35       -3.26      7.03 o
  -7   9   5      171.08      191.49     11.26 o
  -6   9   5      269.57      260.03      9.99 o
  -5   9   5     2077.79     2138.86     34.52 o
  -4   9   5      167.36      209.13     10.01 o
  -3   9   5     1505.00     1557.02     26.36 o
  -2   9   5     3464.60     3394.27     48.85 o
  -1   9   5     3319.90     3307.27     47.66 o
   0   9   5      328.10      358.92     10.47 o
   1   9   5     1885.09     1902.06     25.72 o
   2   9   5      647.60      596.77     16.08 o
   3   9   5     1004.23      986.34     23.64 o
   4   9   5      246.39      239.50     12.63 o
   5   9   5      282.17      277.17     20.69 o
   6   9   5       84.84      107.73     11.36 o
   7   9   5      496.87      491.25     21.77 o
   8   9   5       60.41       55.14     13.54 o
   9   9   5        7.44       -7.92     14.78 o
 -11  10   5       14.64        7.62     19.04 o
 -10  10   5      158.09      178.51     20.52 o
  -9  10   5       83.01       84.35     14.91 o
  -8  10   5      207.96      192.21     12.85 o
  -7  10   5      266.99      287.86     17.88 o
  -6  10   5      182.80      207.30      9.69 o
  -5  10   5     1295.11     1332.70     24.73 o
  -4  10   5     1756.70     1679.02     25.88 o
  -3  10   5        3.74        2.89      2.84 o
  -2  10   5        0.87       15.87      5.22 o
  -1  10   5       61.45       52.14      5.10 o
   0  10   5      392.57      369.56     15.16 o
   1  10   5      774.19      731.06     15.20 o
   2  10   5     1591.62     1571.51     25.40 o
   3  10   5        9.42       10.46      5.96 o
   4  10   5     1978.99     1969.05     56.63 o
   5  10   5      634.49      644.01     20.48 o
   6  10   5      544.72      597.69     34.24 o
   7  10   5       16.26       10.57     10.38 o
   8  10   5       35.83       20.61     12.34 o
   9  10   5      122.33       82.61     18.86 o
 -11  11   5      224.33      175.39     45.83 o
 -10  11   5        3.23       18.50     13.58 o
  -9  11   5       44.31       39.18     13.58 o
  -8  11   5      116.38      117.97     12.66 o
  -7  11   5      539.41      558.35     22.26 o
  -6  11   5       91.83      113.41      7.96 o
  -5  11   5      839.96      870.28     31.29 o
  -4  11   5      163.02      181.53      8.00 o
  -3  11   5     1707.94     1750.90     24.36 o
  -2  11   5     1387.84     1313.71     26.53 o
  -1  11   5      739.89      706.10     16.01 o
   0  11   5        7.82        8.09      4.20 o
   1  11   5      396.61      312.36     31.87 o
   2  11   5       21.16       27.41      5.35 o
   3  11   5     2512.56     2440.35     48.09 o
   4  11   5       88.55       96.04     10.42 o
   5  11   5        0.20        5.04      6.83 o
   6  11   5        7.34       10.34      8.13 o
   7  11   5      358.20      363.49     22.21 o
   8  11   5       20.01       31.29     12.80 o
   9  11   5        6.10      -13.01     14.39 o
 -10  12   5      336.88      367.71     27.44 o
  -9  12   5       36.14       47.88     14.11 o
  -8  12   5      316.40      329.43     50.13 o
  -7  12   5       39.66       35.17     14.29 o
  -6  12   5        1.09        1.01      5.09 o
  -5  12   5      518.31      541.96     18.90 o
  -4  12   5     4318.47     4285.19     62.27 o
  -3  12   5      780.95      847.59     15.99 o
  -2  12   5       28.86       34.62      3.36 o
  -1  12   5        0.71       -2.25      2.25 o
   0  12   5     7152.00     7488.50    121.18 o
   1  12   5     1784.13     1695.33     30.25 o
   2  12   5      675.82      687.60     21.59 o
   3  12   5        3.51        5.57      5.74 o
   4  12   5      138.64      133.09     11.62 o
   5  12   5        1.25        1.62      6.69 o
   6  12   5      889.46      959.77     30.74 o
   7  12   5        4.91       -3.81     10.36 o
   8  12   5       85.32      108.75     16.13 o
 -10  13   5        8.71      -11.05     13.09 o
  -9  13   5       94.51       95.63     18.33 o
  -8  13   5       15.26       23.57     12.25 o
  -7  13   5     2335.81     2415.01     72.09 o
  -6  13   5       41.27       34.61      6.67 o
  -5  13   5      478.36      495.77     15.19 o
  -4  13   5      435.14      483.81     14.17 o
  -3  13   5     2646.98     2680.45     35.44 o
  -2  13   5      319.29      311.64     14.20 o
  -1  13   5      446.48      469.65     15.51 o
   0  13   5       58.17       61.43      5.52 o
   1  13   5      651.12      670.90     18.10 o
   2  13   5       30.78       35.30      6.83 o
   3  13   5      793.98      792.18     20.39 o
   4  13   5        9.99       -6.38      6.38 o
   5  13   5       17.73       13.67      8.49 o
   6  13   5       18.83       17.08     10.64 o
   7  13   5      590.28      697.21     31.11 o
   8  13   5       28.84       36.42     13.93 o
 -10  14   5      255.72      227.53     24.12 o
  -9  14   5       91.69      105.19     17.69 o
  -8  14   5      491.86      436.92     38.24 o
  -7  14   5      148.41      152.82     19.67 o
  -6  14   5      188.50      183.12     12.98 o
  -5  14   5       13.45       21.58      6.12 o
  -4  14   5     1854.34     1823.72     33.08 o
  -3  14   5      163.49      180.50      9.97 o
  -2  14   5      571.90      575.18     16.35 o
  -1  14   5       98.55       92.63      6.68 o
   0  14   5     3910.94     3930.51     64.57 o
   1  14   5        0.87       -1.26      4.96 o
   2  14   5     1223.18     1253.75     28.47 o
   3  14   5       24.75       25.72      7.71 o
   4  14   5      739.16      770.09     21.81 o
   5  14   5        8.23       -3.95      7.55 o
   6  14   5      953.20      904.22     30.94 o
   7  14   5        0.17       -6.45     10.91 o
   8  14   5       65.78       47.20     16.04 o
 -10  15   5       20.46       28.22     16.44 o
  -9  15   5        1.58        3.88     13.22 o
  -8  15   5      176.46      125.63     30.04 o
  -7  15   5      316.93      360.95     23.84 o
  -6  15   5       82.90       73.60      9.84 o
  -5  15   5      688.47      669.59     18.34 o
  -4  15   5      818.14      854.66     20.27 o
  -3  15   5     1504.48     1473.50     30.98 o
  -2  15   5        1.60       -0.02      4.99 o
  -1  15   5      569.49      578.85     17.47 o
   0  15   5      529.48      575.51     17.62 o
   1  15   5      369.22      321.38     14.01 o
   2  15   5        0.01       -0.39      6.01 o
   3  15   5     1754.74     1731.88     37.49 o
   4  15   5       42.17       28.74      8.26 o
   5  15   5       48.40       32.23     10.52 o
   6  15   5       33.48       36.03     10.53 o
   7  15   5      268.23      275.75     18.83 o
   8  15   5      193.35      216.31     20.91 o
 -10  16   5      161.95      212.11     23.77 o
  -9  16   5       21.82       25.12     14.37 o
  -8  16   5      401.96      402.98     27.01 o
  -7  16   5      248.35      254.85     21.22 o
  -6  16   5      137.19      133.97     15.60 o
  -5  16   5        7.46       -0.37      5.89 o
  -4  16   5      870.28      854.09     23.38 o
  -3  16   5      128.64      149.97     16.79 o
  -2  16   5       42.82       44.09     11.23 o
  -1  16   5      197.20      205.42     11.59 o
   0  16   5     1595.66     1563.38     32.66 o
   1  16   5        2.22       -0.05      5.92 o
   2  16   5     1448.70     1375.97     37.23 o
   3  16   5        2.74        3.34      7.06 o
   4  16   5      858.91      899.66     37.70 o
   5  16   5       66.46       55.41     12.32 o
   6  16   5      489.69      498.34     27.08 o
   7  16   5       32.52       48.84     12.67 o
   8  16   5      129.23      152.35     16.68 o
  -9  17   5       12.49       12.50     13.95 o
  -8  17   5       21.80       32.03     13.97 o
  -7  17   5      280.71      268.53     21.79 o
  -6  17   5      260.93      294.85     21.63 o
  -5  17   5        4.60       10.97      9.85 o
  -4  17   5      108.89      132.35     24.49 o
  -3  17   5       24.07       19.77      7.08 o
  -2  17   5        0.64       -5.51      5.51 o
  -1  17   5     1398.93     1418.02     31.17 o
   0  17   5       49.03       48.75      7.61 o
   1  17   5      637.40      658.75     23.91 o
   2  17   5       11.63       14.06      7.38 o
   3  17   5     1695.25     1571.66     49.43 o
   4  17   5       84.46       46.59     13.15 o
   5  17   5       11.88        9.11     11.67 o
   6  17   5       80.67       70.74     13.87 o
   7  17   5      562.22      565.71     28.27 o
  -9  18   5        9.50       14.87     14.93 o
  -8  18   5      282.92      330.20     25.73 o
  -7  18   5       48.37       22.29     13.33 o
  -6  18   5        2.33       -9.75     10.25 o
  -5  18   5       11.46       15.22     10.61 o
  -4  18   5      113.09      129.55     15.20 o
  -3  18   5      470.40      466.83     25.30 o
  -2  18   5       38.78       34.91     10.15 o
  -1  18   5     1611.31     1542.34     37.77 o
   0  18   5     2853.25     2863.64     53.08 o
   1  18   5        6.49        5.58      7.04 o
   2  18   5      915.35      877.76     29.94 o
   3  18   5        8.81       22.29     11.44 o
   4  18   5      922.37      915.96     34.61 o
   5  18   5        0.53       -6.80     15.40 o
   6  18   5      354.78      353.27     31.16 o
   7  18   5       26.40       33.71     18.12 o
  -9  19   5        5.63       -7.13     14.21 o
  -8  19   5       62.30       68.16     16.41 o
  -7  19   5      232.14      253.25     28.25 o
  -6  19   5      653.93      697.53     71.43 o
  -5  19   5       14.40       28.17     11.73 o
  -4  19   5       36.09       40.83     15.26 o
  -3  19   5      931.62      969.16     43.79 o
  -2  19   5       73.37       70.28     14.16 o
  -1  19   5      652.66      732.43     31.78 o
   0  19   5      448.63      423.61     36.35 o
   1  19   5      290.01      296.47     41.71 o
   2  19   5       65.06       61.07     13.22 o
   3  19   5     1684.87     1704.03     96.83 o
   4  19   5       10.93       14.74     12.03 o
   5  19   5        3.30       -0.90     12.15 o
   6  19   5       30.06       21.41     17.21 o
   7  19   5       77.01       95.08     19.54 o
  -8  20   5      335.65      422.64     29.97 o
  -7  20   5      103.76      102.13     17.91 o
  -6  20   5       13.06       22.95     13.20 o
  -5  20   5      746.40      782.60     52.81 o
  -4  20   5      506.54      501.81     41.63 o
  -3  20   5      101.57      118.98     20.09 o
  -2  20   5      106.66      128.65     15.32 o
  -1  20   5       13.56       12.52     10.45 o
   0  20   5      663.89      606.25     35.68 o
   1  20   5      363.24      393.33     35.67 o
   2  20   5       55.08       34.02     12.11 o
   3  20   5       62.79       42.55     13.58 o
   4  20   5      468.37      402.34     26.94 o
   5  20   5      178.68      180.59     20.48 o
   6  20   5      179.47      211.34     23.70 o
  -8  21   5        3.86       13.25     14.67 o
  -7  21   5      123.76      169.58     20.98 o
  -6  21   5      250.87      236.64     31.43 o
  -5  21   5      144.39      175.73     19.47 o
  -4  21   5        9.17        1.98     11.22 o
  -3  21   5      290.28      312.96     23.12 o
  -2  21   5      359.38      348.41     23.19 o
  -1  21   5      317.60      359.54     22.91 o
   0  21   5      113.19      116.40     15.51 o
   1  21   5      307.67      246.26     20.01 o
   2  21   5       89.57       66.13     14.09 o
   3  21   5      705.21      712.35     65.29 o
   4  21   5       25.89       36.29     17.21 o
   5  21   5       80.55       86.06     17.62 o
   6  21   5       12.48       12.14     14.65 o
  -7  22   5      148.20      164.35     20.83 o
  -6  22   5       10.12        5.57     13.38 o
  -5  22   5      109.17      117.78     17.58 o
  -4  22   5      264.45      282.71     22.30 o
  -3  22   5      467.51      496.95     28.06 o
  -2  22   5        1.67       -8.49     10.43 o
  -1  22   5      386.84      346.38     23.48 o
   0  22   5      555.44      570.76     31.07 o
   1  22   5      107.65      121.65     16.31 o
   2  22   5       99.65       95.42     15.75 o
   3  22   5        1.09       -4.04     12.09 o
   4  22   5      171.31      175.92     20.91 o
   5  22   5       71.51       67.63     16.98 o
  -7  23   5      162.92      208.01     23.80 o
  -6  23   5      176.96      185.58     21.58 o
  -5  23   5      154.76      138.64     19.06 o
  -4  23   5        0.09       -5.65     11.85 o
  -3  23   5      439.41      449.17     27.68 o
  -2  23   5      315.02      322.44     23.51 o
  -1  23   5      406.92      404.08     25.91 o
   0  23   5        0.20        8.22     11.71 o
   1  23   5       50.29       49.25     13.69 o
   2  23   5      380.32      375.96     26.30 o
   3  23   5      298.98      293.25     24.65 o
   4  23   5       13.43       -1.20     13.15 o
   5  23   5       88.64      129.00     26.52 o
  -6  24   5       43.31       58.60     19.54 o
  -5  24   5      389.74      371.98     29.24 o
  -4  24   5      199.16      221.26     31.35 o
  -3  24   5      259.14      305.21     24.55 o
  -2  24   5       15.16       19.17     12.89 o
  -1  24   5       53.33       49.13     14.01 o
   0  24   5      271.91      285.31     23.18 o
   1  24   5      432.77      501.80     30.17 o
   2  24   5      121.50      167.15     24.17 o
   3  24   5       63.88       49.17     15.70 o
   4  24   5       14.64        9.11     14.43 o
  -6  25   5      243.02      234.50     24.75 o
  -5  25   5       11.39       13.86     15.00 o
  -4  25   5      114.76      148.56     19.71 o
  -3  25   5      104.99      140.48     19.68 o
  -2  25   5      616.26      602.31     33.27 o
  -1  25   5      173.23      200.34     25.32 o
   0  25   5       50.54       36.56     14.51 o
   1  25   5       41.81       17.94     13.86 o
   2  25   5      252.45      240.88     23.03 o
   3  25   5      217.17      258.32     45.96 o
   4  25   5       64.25       68.15     26.13 o
  -5  26   5      144.85      155.03     21.94 o
  -4  26   5       40.67       27.39     15.39 o
  -3  26   5      116.55      159.87     20.70 o
  -2  26   5        7.03        9.48     18.22 o
  -1  26   5      141.69      136.83     18.89 o
   0  26   5      138.27      143.80     33.75 o
   1  26   5       93.38       97.60     18.29 o
   2  26   5       56.70       82.17     17.97 o
   3  26   5       89.37       94.39     21.59 o
  -4  27   5        2.53       -4.40     14.69 o
  -3  27   5        1.01        0.95     14.57 o
  -2  27   5      297.15      278.24     30.39 o
  -1  27   5       56.45       85.61     17.65 o
   0  27   5        5.59       11.65     13.99 o
   1  27   5        3.18        7.16     14.78 o
   2  27   5       74.89       83.97     18.93 o
  -2  28   5       31.71       36.95     16.58 o
  -1  28   5      334.36      346.56     28.67 o
   0  28   5       65.50       93.97     18.98 o
 -10   0   6      675.27      746.54     54.81 o
  -8   0   6      644.00      699.67     42.11 o
  -6   0   6     3654.99     3461.85     80.52 o
  -4   0   6      631.07      674.61     17.92 o
  -2   0   6     3319.11     2931.12     61.39 o
   0   0   6      107.76      144.54     11.30 o
   2   0   6      546.15      575.06     21.60 o
   4   0   6     2310.68     2451.57     54.27 o
   6   0   6        2.16       -1.25      9.00 o
   8   0   6      242.43      278.29     28.74 o
 -11   1   6       20.46       20.53     19.35 o
 -10   1   6        1.11       12.64     14.66 o
  -9   1   6     1607.81     1665.37     39.23 o
  -8   1   6       45.09       57.48      9.19 o
  -7   1   6     1661.36     1604.14     33.40 o
  -6   1   6       96.88       89.43      5.80 o
  -5   1   6     2258.32     2324.96     30.00 o
  -4   1   6      122.16      126.49      5.74 o
  -3   1   6     7582.03     7698.59     92.55 o
  -2   1   6     1257.03     1346.38     24.52 o
  -1   1   6      128.72      147.19      7.28 o
   0   1   6      477.66      516.90      9.54 o
   1   1   6     1147.81      981.79     16.23 o
   2   1   6     1739.53     1895.01     22.64 o
   3   1   6      463.07      457.70     11.56 o
   4   1   6       58.97       76.98      8.01 o
   5   1   6      512.73      518.25     16.47 o
   6   1   6        3.62        0.12      6.48 o
   7   1   6      230.33      224.98     14.08 o
   8   1   6        0.16      -10.75     10.75 o
   9   1   6      200.14      194.54     19.44 o
 -11   2   6        1.80       16.42     15.53 o
 -10   2   6      243.48      244.19     25.49 o
  -9   2   6       84.23       71.15     11.69 o
  -8   2   6      755.17      759.39     23.01 o
  -7   2   6       10.27       14.55      6.60 o
  -6   2   6     2204.11     2194.24     34.55 o
  -5   2   6       72.73       74.40      5.44 o
  -4   2   6       52.78       53.22      3.66 o
  -3   2   6      660.77      670.65     12.79 o
  -2   2   6    16432.69    16849.12    244.45 o
  -1   2   6      826.71      837.70     16.28 o
   0   2   6      694.02      636.02     14.01 o
   1   2   6       46.73       61.90      3.85 o
   2   2   6      822.88      778.45     12.61 o
   3   2   6      365.17      392.98     14.26 o
   4   2   6     1830.79     1855.58     31.25 o
   5   2   6      128.31      121.63     10.84 o
   6   2   6       20.01        8.28      7.09 o
   7   2   6      148.44      140.42     11.87 o
   8   2   6      461.97      520.26     26.72 o
   9   2   6       18.17        1.93     12.93 o
 -11   3   6       24.99       28.97     16.94 o
 -10   3   6        1.03        1.25     13.12 o
  -9   3   6     1938.23     1937.08     50.41 o
  -8   3   6      120.11      104.89     10.83 o
  -7   3   6     1146.62     1077.36     25.06 o
  -6   3   6      408.44      359.11     15.28 o
  -5   3   6     1440.43     1448.32     20.05 o
  -4   3   6     1496.15     1657.60     21.87 o
  -3   3   6     2951.21     2829.34     39.89 o
  -2   3   6      262.50      227.91     11.08 o
  -1   3   6     1097.14     1184.90     19.05 o
   0   3   6      499.88      483.81     13.91 o
   1   3   6     4922.89     4747.91     59.45 o
   2   3   6      264.59      253.59      9.17 o
   3   3   6      252.07      251.67     12.01 o
   4   3   6        3.64        7.79      5.40 o
   5   3   6      582.58      534.77     23.08 o
   6   3   6      897.43      876.54     24.29 o
   7   3   6      219.07      241.55     14.32 o
   8   3   6        4.13       -8.00     11.38 o
   9   3   6      103.02       77.68     18.02 o
 -11   4   6        1.74       -4.13     14.77 o
 -10   4   6      312.68      268.86     27.40 o
  -9   4   6      125.07       83.10     14.24 o
  -8   4   6      417.78      409.11     18.26 o
  -7   4   6        3.30        5.47      6.28 o
  -6   4   6     3007.34     2854.30     42.88 o
  -5   4   6      183.82      185.59     12.68 o
  -4   4   6        6.18       10.86      3.64 o
  -3   4   6      671.34      675.64     11.97 o
  -2   4   6      185.28      157.88      8.12 o
  -1   4   6      950.58      988.76     20.89 o
   0   4   6     5018.38     4923.32     49.88 o
   1   4   6      954.89      928.97     13.53 o
   2   4   6     3253.86     3254.80     41.72 o
   3   4   6     1159.40     1159.35     19.58 o
   4   4   6      997.42     1044.38     21.63 o
   5   4   6      120.43       83.40      8.65 o
   6   4   6        2.00        2.63      7.92 o
   7   4   6       86.95       72.44     12.75 o
   8   4   6      453.61      523.84     32.10 o
   9   4   6      107.28       76.68     18.79 o
 -11   5   6       43.68       49.34     20.90 o
 -10   5   6        1.10        1.74     13.77 o
  -9   5   6      393.17      372.41     23.35 o
  -8   5   6       15.90        7.41      7.75 o
  -7   5   6      185.21      209.11     12.26 o
  -6   5   6      189.82      188.33      8.75 o
  -5   5   6      449.12      423.82     11.08 o
  -4   5   6      153.75      177.96      7.14 o
  -3   5   6     8605.28     8229.62     80.17 o
  -2   5   6     2719.82     2995.13     38.75 o
  -1   5   6     3130.11     3157.51     45.77 o
   0   5   6      481.21      464.35      8.35 o
   1   5   6     2977.26     3135.90     39.22 o
   2   5   6      215.95      222.57     11.58 o
   3   5   6      240.43      246.48      9.23 o
   4   5   6       52.11       59.96      7.17 o
   5   5   6      558.49      561.18     22.12 o
   6   5   6      408.28      453.27     17.47 o
   7   5   6      318.43      332.77     18.56 o
   8   5   6       14.94        3.35     15.39 o
   9   5   6      198.44      235.55     25.07 o
 -11   6   6       83.35      103.04     21.44 o
 -10   6   6        3.99       -1.02     13.55 o
  -9   6   6       11.19       23.91     11.14 o
  -8   6   6      685.43      674.85     34.99 o
  -7   6   6       60.55       45.57      6.82 o
  -6   6   6      681.86      661.23     22.48 o
  -5   6   6      383.20      386.23     10.19 o
  -4   6   6      505.86      538.42     16.49 o
  -3   6   6      659.55      658.23     20.16 o
  -2   6   6     3670.87     3615.64     39.64 o
  -1   6   6     3501.19     3527.56     40.03 o
   0   6   6      341.02      338.67      7.63 o
   1   6   6      375.29      385.18      9.74 o
   2   6   6     1177.40     1174.74     21.14 o
   3   6   6     1460.84     1487.73     25.66 o
   4   6   6     2912.50     2878.23     43.82 o
   5   6   6      118.31      131.26     12.33 o
   6   6   6        2.72        1.05      6.70 o
   7   6   6      280.92      262.55     19.25 o
   8   6   6      171.51      182.46     21.03 o
   9   6   6       27.82       39.43     17.04 o
 -11   7   6        4.52        0.29     15.86 o
 -10   7   6        3.37        0.91     30.34 o
  -9   7   6      647.85      575.72     29.11 o
  -8   7   6      559.57      556.41     25.65 o
  -7   7   6       61.97       74.63      8.76 o
  -6   7   6       50.50       50.22      6.89 o
  -5   7   6      568.98      503.59     15.55 o
  -4   7   6      724.38      747.74     15.84 o
  -3   7   6      820.69      814.85     14.74 o
  -2   7   6      699.36      711.10     14.36 o
  -1   7   6     1018.94     1067.76     18.50 o
   0   7   6     2351.24     2442.93     29.49 o
   1   7   6     4393.72     4492.39     70.36 o
   2   7   6      575.33      559.66     13.85 o
   3   7   6       21.88       33.64      6.22 o
   4   7   6      501.51      474.22     18.49 o
   5   7   6     1743.57     1815.98     32.99 o
   6   7   6      146.57      135.65     13.22 o
   7   7   6      130.49      108.24     14.50 o
   8   7   6       12.74       -9.39     14.04 o
   9   7   6       23.82       16.02     15.87 o
 -11   8   6      226.33      209.81     29.57 o
 -10   8   6       20.19       11.04     14.77 o
  -9   8   6        7.31        1.96     11.00 o
  -8   8   6       63.36       68.16     23.22 o
  -7   8   6      147.20      139.58     18.41 o
  -6   8   6      699.82      689.60     20.95 o
  -5   8   6     1726.35     1787.62     26.70 o
  -4   8   6        1.82       -2.56      3.70 o
  -3   8   6       82.74       92.05      6.11 o
  -2   8   6     2127.70     2174.11     30.44 o
  -1   8   6     6895.94     7236.34     88.03 o
   0   8   6     1116.98     1052.75     19.52 o
   1   8   6       95.32       97.80     10.25 o
   2   8   6      941.37      927.67     24.40 o
   3   8   6      617.45      637.68     25.25 o
   4   8   6      959.67      990.28     28.65 o
   5   8   6        2.01       -4.91      6.84 o
   6   8   6        5.37        3.78      9.12 o
   7   8   6      123.56      151.30     16.05 o
   8   8   6      286.63      266.40     24.94 o
 -11   9   6        1.08       17.57     18.04 o
 -10   9   6       25.56        4.57     15.10 o
  -9   9   6      324.94      368.90     24.28 o
  -8   9   6      547.74      538.98     27.34 o
  -7   9   6      208.43      223.02     21.66 o
  -6   9   6      150.23      150.12      8.70 o
  -5   9   6     2938.62     2951.00     40.65 o
  -4   9   6      981.98      967.94     27.19 o
  -3   9   6     1091.42     1108.53     21.53 o
  -2   9   6     1865.78     1813.37     29.15 o
  -1   9   6     1138.15     1114.35     20.24 o
   0   9   6     1558.04     1564.07     28.86 o
   1   9   6     4146.39     4242.87     61.55 o
   2   9   6      494.20      486.88     16.00 o
   3   9   6      459.26      495.69     16.65 o
   4   9   6      364.84      378.77     15.64 o
   5   9   6       87.23       86.10      9.83 o
   6   9   6      293.35      299.65     19.62 o
   7   9   6       88.38      105.94     14.63 o
   8   9   6        2.70       -4.19     13.03 o
 -11  10   6      126.93      119.90     35.92 o
 -10  10   6       46.45       30.19     16.64 o
  -9  10   6      116.52      110.85     19.05 o
  -8  10   6       40.82       25.60     15.64 o
  -7  10   6      765.83      765.19     28.10 o
  -6  10   6      228.25      237.59     15.86 o
  -5  10   6      690.08      712.02     15.65 o
  -4  10   6       56.76       68.20      6.45 o
  -3  10   6       73.58       87.25      5.84 o
  -2  10   6      492.19      466.93     12.62 o
  -1  10   6     2686.24     2613.47     39.94 o
   0  10   6      233.98      252.84     10.66 o
   1  10   6       39.79       38.92      5.66 o
   2  10   6      307.41      304.16      9.67 o
   3  10   6     1848.58     1833.48     36.34 o
   4  10   6     1031.18     1062.57     24.97 o
   5  10   6      281.81      229.57     16.55 o
   6  10   6      127.81      132.65     14.74 o
   7  10   6      147.66      167.39     16.89 o
   8  10   6       33.83       22.81     14.89 o
 -10  11   6       30.91       17.11     21.98 o
  -9  11   6      208.83      224.02     20.70 o
  -8  11   6      488.65      469.32     25.96 o
  -7  11   6      184.52      172.42     17.36 o
  -6  11   6      474.74      444.48     17.60 o
  -5  11   6      788.82      733.99     22.16 o
  -4  11   6     2406.51     2353.58     38.62 o
  -3  11   6      690.40      766.10     15.71 o
  -2  11   6     2396.04     2450.98     38.87 o
  -1  11   6      378.68      387.10     16.37 o
   0  11   6      351.65      361.91     13.22 o
   1  11   6       26.49       18.07      5.82 o
   2  11   6      249.91      246.11     12.57 o
   3  11   6      300.29      290.52     17.56 o
   4  11   6       31.59       28.26      7.31 o
   5  11   6      361.15      360.26     20.49 o
   6  11   6      728.86      730.07     28.81 o
   7  11   6       71.12       58.68     13.77 o
   8  11   6       58.63       51.29     16.99 o
 -10  12   6        1.72       -9.18     15.43 o
  -9  12   6      197.43      160.47     23.44 o
  -8  12   6       87.44       87.98     14.70 o
  -7  12   6       31.90       41.62     11.05 o
  -6  12   6      282.80      261.76     30.63 o
  -5  12   6     2952.50     2914.52     57.92 o
  -4  12   6        0.75       19.28      5.72 o
  -3  12   6      503.73      525.63     13.28 o
  -2  12   6       25.49       30.14      5.53 o
  -1  12   6     2023.98     2009.30     42.92 o
   0  12   6      137.43      116.29      8.65 o
   1  12   6      192.13      171.26     13.73 o
   2  12   6        5.75        6.42      4.68 o
   3  12   6      266.05      239.39     16.78 o
   4  12   6      374.02      335.74     23.08 o
   5  12   6      228.07      246.01     17.54 o
   6  12   6      115.51      108.74     14.55 o
   7  12   6      405.44      395.39     24.30 o
   8  12   6       43.67       46.84     17.01 o
 -10  13   6       75.95       86.15     21.56 o
  -9  13   6       25.42       41.04     13.86 o
  -8  13   6     1095.77     1068.27     37.33 o
  -7  13   6       27.49       27.67     10.87 o
  -6  13   6      140.37      126.56     15.02 o
  -5  13   6      453.24      476.16     18.59 o
  -4  13   6     2521.61     2532.64     47.47 o
  -3  13   6       60.01       65.35      6.60 o
  -2  13   6      788.90      814.15     21.06 o
  -1  13   6        0.47        3.67      5.38 o
   0  13   6      899.28      854.79     21.62 o
   1  13   6      459.03      456.13     19.52 o
   2  13   6      255.72      269.15     22.06 o
   3  13   6      191.81      184.43     13.05 o
   4  13   6     1109.66     1080.87     41.72 o
   5  13   6       28.92       32.50     10.55 o
   6  13   6      316.18      315.37     21.07 o
   7  13   6       42.73       32.51     12.87 o
   8  13   6        5.23      -12.32     13.21 o
 -10  14   6        0.71       -8.36     16.20 o
  -9  14   6      123.81      124.96     35.66 o
  -8  14   6      166.17      121.41     16.69 o
  -7  14   6       85.95      103.02     14.98 o
  -6  14   6      267.47      221.22     17.95 o
  -5  14   6     1173.34     1215.09     33.97 o
  -4  14   6        0.03       14.73      7.16 o
  -3  14   6      298.55      339.94     25.70 o
  -2  14   6      295.64      300.58     16.31 o
  -1  14   6     2604.71     2578.59     55.73 o
   0  14   6      196.19      220.48     15.78 o
   1  14   6        1.84       -4.71      7.57 o
   2  14   6      759.66      711.37     26.82 o
   3  14   6     1670.78     1623.69     55.06 o
   4  14   6      209.87      200.83     16.80 o
   5  14   6      203.04      200.10     15.06 o
   6  14   6        3.20       18.88     11.27 o
   7  14   6      189.27      192.35     19.06 o
 -10  15   6       42.75       27.47     17.89 o
  -9  15   6       29.05       21.91     13.62 o
  -8  15   6      280.36      280.52     22.64 o
  -7  15   6      147.85      171.26     17.75 o
  -6  15   6      124.65      107.20     14.40 o
  -5  15   6       18.49       27.04      8.35 o
  -4  15   6     2706.12     2780.14     61.22 o
  -3  15   6        7.77        9.24      8.36 o
  -2  15   6     1575.17     1564.67     39.49 o
  -1  15   6       89.59      102.10     11.77 o
   0  15   6     1302.85     1319.01     35.62 o
   1  15   6       92.44       71.80     10.89 o
   2  15   6       70.04       72.80     11.90 o
   3  15   6        4.28       12.52     10.00 o
   4  15   6      219.32      202.17     16.33 o
   5  15   6       11.54       -7.20      9.79 o
   6  15   6      374.42      359.64     20.73 o
   7  15   6       27.42       13.20     11.28 o
  -9  16   6       34.63       28.05     14.87 o
  -8  16   6       95.33       74.22     21.07 o
  -7  16   6      318.30      346.30     23.81 o
  -6  16   6        0.13       -8.26      9.45 o
  -5  16   6      459.98      470.69     24.89 o
  -4  16   6      701.37      700.17     31.40 o
  -3  16   6      350.79      326.63     19.54 o
  -2  16   6      441.34      441.74     24.69 o
  -1  16   6     2987.47     2897.09     62.40 o
   0  16   6      328.95      309.46     20.98 o
   1  16   6      213.17      222.54     20.46 o
   2  16   6       53.22       45.93     10.98 o
   3  16   6     1086.98     1126.70     36.74 o
   4  16   6       60.30       53.64     13.23 o
   5  16   6        1.00        0.32     10.18 o
   6  16   6        3.91       10.06     10.26 o
   7  16   6      190.87      197.94     20.29 o
  -9  17   6      107.11      127.64     21.95 o
  -8  17   6      425.00      453.94     29.20 o
  -7  17   6      105.52       88.39     15.57 o
  -6  17   6        6.43        5.49     10.40 o
  -5  17   6      369.05      327.37     26.88 o
  -4  17   6      851.69      922.96     53.73 o
  -3  17   6        6.03        6.88      8.85 o
  -2  17   6      337.45      326.50     19.53 o
  -1  17   6        1.65        5.37     11.80 o
   0  17   6     1515.11     1534.59     41.10 o
   1  17   6       73.49       54.49     15.62 o
   2  17   6      503.54      492.12     25.48 o
   3  17   6      173.27      201.77     18.34 o
   4  17   6     1061.01      908.25     34.91 o
   5  17   6       29.75       19.97     13.44 o
   6  17   6      424.59      391.00     27.01 o
   7  17   6        1.04        1.47     11.48 o
  -9  18   6        5.31        3.09     17.41 o
  -8  18   6        0.01       -8.32     12.48 o
  -7  18   6      120.40      135.73     32.01 o
  -6  18   6       59.13       44.60     13.07 o
  -5  18   6      836.07      826.49     58.25 o
  -4  18   6       97.36      107.51     14.75 o
  -3  18   6      860.72      822.24     30.09 o
  -2  18   6     1133.41     1036.91     33.20 o
  -1  18   6     1352.80     1449.08     40.65 o
   0  18   6       50.67       32.45     10.64 o
   1  18   6       52.09       45.63     11.53 o
   2  18   6        0.38       -4.65      9.77 o
   3  18   6      947.13      989.81     51.14 o
   4  18   6       71.46       90.33     15.45 o
   5  18   6        1.26       -4.94     12.35 o
   6  18   6        2.36       -2.38     11.21 o
  -8  19   6      349.77      395.37     28.83 o
  -7  19   6        2.09       17.09     12.81 o
  -6  19   6      130.99      116.13     16.78 o
  -5  19   6       80.80       70.85     19.91 o
  -4  19   6     1295.27     1341.93     65.89 o
  -3  19   6      109.73       89.62     13.57 o
  -2  19   6       12.86       -3.70      9.93 o
  -1  19   6      213.64      191.90     17.05 o
   0  19   6     2003.36     2001.61     84.42 o
   1  19   6        3.48        9.52     10.24 o
   2  19   6      353.38      353.51     28.59 o
   3  19   6       11.59       12.24     12.03 o
   4  19   6      971.57      935.09     37.16 o
   5  19   6      110.27      127.27     19.12 o
   6  19   6      126.38      151.60     18.17 o
  -8  20   6       39.57       74.29     17.75 o
  -7  20   6      538.68      524.11     31.58 o
  -6  20   6       72.01       83.24     15.70 o
  -5  20   6      537.82      575.93     30.59 o
  -4  20   6       40.26       41.91     12.59 o
  -3  20   6        9.08       -2.27     12.72 o
  -2  20   6       50.97       56.45     13.60 o
  -1  20   6      519.55      530.25     27.15 o
   0  20   6       77.92       86.67     14.03 o
   1  20   6      126.79      119.29     15.64 o
   2  20   6      171.86      222.02     25.47 o
   3  20   6      623.03      618.52     32.42 o
   4  20   6      168.36      150.24     19.24 o
   5  20   6        0.89        2.81     12.78 o
   6  20   6        0.30       16.73     14.70 o
  -8  21   6      295.05      307.68     31.80 o
  -7  21   6       43.37       85.73     17.40 o
  -6  21   6      125.49      135.78     23.39 o
  -5  21   6       37.13       49.82     14.14 o
  -4  21   6      663.90      709.62     44.06 o
  -3  21   6      110.81      120.02     15.76 o
  -2  21   6       10.62       17.07     11.34 o
  -1  21   6       55.69       76.41     16.04 o
   0  21   6      596.99      587.73     29.94 o
   1  21   6      141.09      138.20     17.07 o
   2  21   6      334.83      344.35     24.29 o
   3  21   6        3.34        9.79     12.44 o
   4  21   6      102.48       88.68     17.57 o
   5  21   6       54.58       51.79     16.87 o
  -7  22   6      374.24      382.21     28.61 o
  -6  22   6       62.83       56.48     16.22 o
  -5  22   6      160.22      176.36     21.85 o
  -4  22   6       76.64       63.01     14.59 o
  -3  22   6      109.01      116.59     19.01 o
  -2  22   6      118.04      103.46     15.27 o
  -1  22   6      250.15      256.28     21.38 o
   0  22   6      610.81      642.98     35.29 o
   1  22   6       26.05       16.12     11.94 o
   2  22   6       19.89       25.18     12.96 o
   3  22   6      276.04      293.39     24.45 o
   4  22   6        4.00        7.48     13.49 o
   5  22   6       42.66       45.19     16.85 o
  -7  23   6       14.69       18.69     15.30 o
  -6  23   6        1.07       -9.31     13.07 o
  -5  23   6        1.25       -1.72     12.88 o
  -4  23   6      644.37      688.73     58.22 o
  -3  23   6      271.68      296.85     29.68 o
  -2  23   6        0.60       -5.55     11.16 o
  -1  23   6      178.06      218.61     20.58 o
   0  23   6      203.73      197.21     22.34 o
   1  23   6      388.38      402.08     33.61 o
   2  23   6      162.47      173.43     20.40 o
   3  23   6        0.97       -7.91     12.95 o
   4  23   6       63.62       68.95     17.38 o
  -6  24   6      284.81      336.44     28.15 o
  -5  24   6      128.87      158.94     32.50 o
  -4  24   6      179.21      204.55     26.04 o
  -3  24   6       56.52       46.86     14.52 o
  -2  24   6      318.00      374.30     34.87 o
  -1  24   6       82.43       79.91     15.68 o
   0  24   6       34.79       58.53     18.51 o
   1  24   6        6.46       -9.19     11.57 o
   2  24   6       23.13       35.19     14.73 o
   3  24   6      118.64      133.93     19.69 o
   4  24   6       75.23       63.51     17.59 o
  -5  25   6      192.41      209.08     23.28 o
  -4  25   6      290.85      297.35     25.21 o
  -3  25   6      242.15      300.28     25.08 o
  -2  25   6      100.02       87.71     17.29 o
  -1  25   6        3.44       12.72     13.21 o
   0  25   6       65.17      100.66     17.40 o
   1  25   6      293.13      332.44     26.54 o
   2  25   6       44.31       27.22     14.89 o
   3  25   6        2.96       -3.88     24.15 o
  -4  26   6       45.06       51.64     16.73 o
  -3  26   6        3.50      -10.39     13.51 o
  -2  26   6       70.45       60.24     16.48 o
  -1  26   6      119.95      156.61     20.51 o
   0  26   6       63.96      105.81     19.17 o
   1  26   6        0.54      -11.43     12.97 o
   2  26   6      176.30      191.51     22.52 o
  -3  27   6       92.99      148.95     42.48 o
  -2  27   6       99.38      103.46     18.96 o
  -1  27   6       36.74       31.59     15.07 o
   0  27   6        0.67        3.82     13.54 o
 -11   0   7      164.45      135.62     33.44 o
  -9   0   7       20.59       28.80     20.44 o
  -7   0   7       21.64       14.94      8.55 o
  -5   0   7     1177.58     1211.65     41.39 o
  -3   0   7       20.87       26.58      4.56 o
  -1   0   7     2996.49     2955.71     53.80 o
   1   0   7    14124.30    14460.58    244.61 o
   3   0   7     1761.72     1800.25     41.67 o
   5   0   7       76.59       77.47     12.21 o
   7   0   7      758.58      707.29     49.39 o
 -11   1   7        0.09      -14.55     14.55 o
 -10   1   7      420.60      382.92     71.37 o
  -9   1   7      381.64      384.97     28.56 o
  -8   1   7       44.68       31.44     12.26 o
  -7   1   7      141.97      175.04     10.42 o
  -6   1   7      261.70      240.11     10.92 o
  -5   1   7      245.79      199.26      7.80 o
  -4   1   7     1475.28     1444.88     28.96 o
  -3   1   7      257.31      238.53      7.75 o
  -2   1   7      592.88      591.54     14.04 o
  -1   1   7       26.95       35.66      4.45 o
   0   1   7     4997.22     5328.48     66.77 o
   1   1   7      289.15      336.76     11.43 o
   2   1   7      561.74      557.19     15.55 o
   3   1   7        4.80       -0.02      4.00 o
   4   1   7      485.22      499.99     15.44 o
   5   1   7       33.33       30.33      7.71 o
   6   1   7        7.78       16.59     10.33 o
   7   1   7       18.88        8.76     14.97 o
   8   1   7      457.35      458.97     26.38 o
 -11   2   7      183.02      164.35     24.48 o
 -10   2   7      112.33       93.50     23.38 o
  -9   2   7      126.61      121.50     22.60 o
  -8   2   7      205.53      172.50     14.83 o
  -7   2   7      226.87      241.67     10.48 o
  -6   2   7      154.87      183.87     16.34 o
  -5   2   7      110.20      120.61      4.66 o
  -4   2   7     1694.56     1721.65     34.60 o
  -3   2   7     7638.59     7977.69     96.23 o
  -2   2   7       28.70       24.47      4.67 o
  -1   2   7      578.99      581.47     25.39 o
   0   2   7      476.86      466.33     10.67 o
   1   2   7     2000.64     1984.72     30.57 o
   2   2   7       48.58       56.21      6.17 o
   3   2   7     2577.65     2568.46     43.51 o
   4   2   7      268.18      228.41     11.11 o
   5   2   7      549.88      559.45     17.99 o
   6   2   7      141.91       87.32     13.26 o
   7   2   7      443.58      436.46     24.65 o
   8   2   7        8.61       -1.05     12.39 o
 -11   3   7        7.20      -14.11     14.11 o
 -10   3   7      693.40      630.29     38.75 o
  -9   3   7      349.50      302.48     25.29 o
  -8   3   7      117.28      112.71     12.92 o
  -7   3   7      221.16      212.32      9.18 o
  -6   3   7      412.52      431.26     13.85 o
  -5   3   7     1915.76     2003.37     34.73 o
  -4   3   7      123.33      131.91     10.55 o
  -3   3   7     1197.18     1405.59     20.93 o
  -2   3   7     8071.84     8621.67    117.12 o
  -1   3   7      257.74      253.36     10.69 o
   0   3   7     1329.68     1341.10     19.74 o
   1   3   7       57.16       44.15      5.52 o
   2   3   7      472.12      486.06     17.25 o
   3   3   7       12.57        7.48      4.45 o
   4   3   7     1144.18     1176.97     23.42 o
   5   3   7       18.44       20.28      8.32 o
   6   3   7      138.35      107.20     13.90 o
   7   3   7       21.28       16.32     11.81 o
   8   3   7      161.89      167.53     18.36 o
 -11   4   7      254.23      196.38     25.93 o
 -10   4   7        3.55       18.07     15.32 o
  -9   4   7        2.68        4.72     12.24 o
  -8   4   7      217.42      229.14     16.85 o
  -7   4   7      195.24      238.31     16.09 o
  -6   4   7       31.29       33.21      8.41 o
  -5   4   7      887.68      871.09     24.54 o
  -4   4   7     1634.00     1621.67     23.35 o
  -3   4   7     2251.83     2241.82     30.59 o
  -2   4   7        3.31        5.49      4.22 o
  -1   4   7      149.06      124.49      7.33 o
   0   4   7     1201.72     1287.48     19.35 o
   1   4   7     3424.97     3368.74     38.54 o
   2   4   7      900.90      863.68     17.51 o
   3   4   7      986.12      950.75     27.64 o
   4   4   7       38.05       49.46      7.05 o
   5   4   7      385.54      393.06     18.75 o
   6   4   7      124.29      119.83     12.91 o
   7   4   7      520.07      501.31     27.93 o
   8   4   7       57.00       38.44     15.99 o
 -11   5   7      189.02      180.47     25.39 o
 -10   5   7      317.43      360.80     31.07 o
  -9   5   7      261.08      223.03     43.35 o
  -8   5   7      104.11       95.28     12.67 o
  -7   5   7      311.21      286.73     16.96 o
  -6   5   7     2594.44     2585.04     53.25 o
  -5   5   7      416.97      380.72     13.07 o
  -4   5   7        6.30        6.74      3.34 o
  -3   5   7      756.58      824.44     14.68 o
  -2   5   7      782.65      713.10     17.87 o
  -1   5   7     1042.31      956.75     21.89 o
   0   5   7     5793.89     5716.82     92.33 o
   1   5   7      453.86      473.43     18.02 o
   2   5   7      217.45      189.89      8.90 o
   3   5   7      256.91      237.91     12.37 o
   4   5   7      264.27      242.98     16.48 o
   5   5   7       24.42       33.03      8.90 o
   6   5   7       66.07       60.83     10.83 o
   7   5   7       82.68       90.24     14.64 o
   8   5   7      289.75      323.32     27.13 o
 -11   6   7      134.01      107.55     22.22 o
 -10   6   7        2.29       -0.62     14.01 o
  -9   6   7      349.68      292.11     25.83 o
  -8   6   7      745.18      668.32     26.32 o
  -7   6   7       18.76        9.42      8.10 o
  -6   6   7        3.82       12.14      7.16 o
  -5   6   7      282.40      275.34     12.09 o
  -4   6   7      239.03      244.42      8.45 o
  -3   6   7     2221.26     2218.66     28.28 o
  -2   6   7     4625.95     4544.15     52.47 o
  -1   6   7      139.34      143.94      4.83 o
   0   6   7     1468.95     1475.70     22.65 o
   1   6   7     2316.50     2324.03     38.94 o
   2   6   7     1294.42     1298.78     23.38 o
   3   6   7       77.89       86.35      8.74 o
   4   6   7       78.28       76.36      9.57 o
   5   6   7        6.39       -0.04      7.68 o
   6   6   7      354.22      392.83     19.50 o
   7   6   7      383.02      410.30     34.59 o
   8   6   7        4.65        3.28     14.26 o
 -11   7   7      501.08      475.24     37.21 o
 -10   7   7      497.19      439.86     33.81 o
  -9   7   7      318.73      312.65     26.80 o
  -8   7   7        0.15        7.18     11.30 o
  -7   7   7      188.02      211.00     15.43 o
  -6   7   7       61.59       59.69      9.47 o
  -5   7   7      545.20      533.97     14.13 o
  -4   7   7       48.08       52.73      5.29 o
  -3   7   7      335.03      355.43      9.32 o
  -2   7   7     5328.50     5333.05     61.41 o
  -1   7   7     6178.22     6311.97     72.10 o
   0   7   7     2848.46     2792.71     35.13 o
   1   7   7      284.33      275.44     15.56 o
   2   7   7      278.37      274.34     10.97 o
   3   7   7      586.18      591.67     18.43 o
   4   7   7     1300.72     1240.76     28.72 o
   5   7   7       31.81       17.13      8.63 o
   6   7   7       28.63       20.82     10.42 o
   7   7   7      112.81      152.63     20.35 o
   8   7   7      196.95      176.01     22.76 o
 -11   8   7      121.52      115.28     23.85 o
 -10   8   7       35.47       24.57     27.56 o
  -9   8   7        2.86        8.47     13.23 o
  -8   8   7      306.00      326.11     20.72 o
  -7   8   7      110.64      123.79     12.96 o
  -6   8   7      232.02      237.64     15.13 o
  -5   8   7      463.76      470.63     13.88 o
  -4   8   7      905.42      947.81     25.92 o
  -3   8   7     1046.78      982.12     16.47 o
  -2   8   7     3640.51     3754.32     54.62 o
  -1   8   7       20.87       17.93      3.84 o
   0   8   7      222.06      236.94      8.90 o
   1   8   7       84.47       66.28      5.90 o
   2   8   7     3790.32     3612.60     61.73 o
   3   8   7      770.48      781.07     24.45 o
   4   8   7     1050.22     1102.63     27.11 o
   5   8   7      926.70      863.53     28.14 o
   6   8   7      223.64      206.72     17.35 o
   7   8   7      163.22      166.86     20.74 o
   8   8   7       49.00       75.61     35.48 o
 -11   9   7      280.08      243.44     29.62 o
 -10   9   7      187.69      188.85     24.69 o
  -9   9   7      178.45      180.66     30.65 o
  -8   9   7        0.92       -8.70      9.01 o
  -7   9   7        4.80       -5.47      7.98 o
  -6   9   7      711.83      694.49     28.33 o
  -5   9   7     1784.19     1809.57     31.60 o
  -4   9   7      294.67      267.68     10.51 o
  -3   9   7      105.62       91.20      5.59 o
  -2   9   7     2535.11     2644.52     39.60 o
  -1   9   7     1147.97     1063.84     21.09 o
   0   9   7     3904.15     4018.70     63.20 o
   1   9   7      353.39      363.32     12.33 o
   2   9   7       10.74       22.61     12.47 o
   3   9   7     3065.13     3054.28     57.43 o
   4   9   7      232.91      238.36     16.03 o
   5   9   7       20.48        9.66      9.33 o
   6   9   7       19.22        3.41      9.71 o
   7   9   7       19.10       29.20     14.40 o
   8   9   7       92.18      109.50     37.10 o
 -10  10   7       11.06        8.40     15.30 o
  -9  10   7       33.56       33.13     20.13 o
  -8  10   7      765.91      740.77     29.30 o
  -7  10   7       26.02       41.88     10.72 o
  -6  10   7       80.14       79.76     11.28 o
  -5  10   7      223.45      230.24     12.29 o
  -4  10   7      137.61      180.14      9.31 o
  -3  10   7      157.02      171.23      7.52 o
  -2  10   7     2509.56     2444.57     37.82 o
  -1  10   7      441.79      440.78     13.25 o
   0  10   7     1866.61     1870.11     36.38 o
   1  10   7     1547.59     1675.32     29.66 o
   2  10   7     1208.64     1229.68     25.43 o
   3  10   7      118.31      113.49     16.54 o
   4  10   7        7.65        6.46      8.75 o
   5  10   7       53.84       35.07     10.70 o
   6  10   7      217.00      209.14     17.74 o
   7  10   7       29.70       17.65     13.70 o
   8  10   7        7.70       16.80     15.65 o
 -10  11   7        4.22        0.61     15.43 o
  -9  11   7      490.21      488.02     34.46 o
  -8  11   7       55.37       48.23     12.69 o
  -7  11   7      598.65      615.78     25.67 o
  -6  11   7      499.21      520.25     24.14 o
  -5  11   7     1963.73     1957.50     38.38 o
  -4  11   7       34.89       24.73      5.68 o
  -3  11   7      192.08      193.11     11.49 o
  -2  11   7      376.03      372.61     13.09 o
  -1  11   7     5284.13     5312.00     82.01 o
   0  11   7     1178.96     1140.93     24.75 o
   1  11   7       18.58       17.75      6.17 o
   2  11   7       84.26       97.03     10.29 o
   3  11   7       40.05       33.74     10.04 o
   4  11   7     1387.14     1353.21     35.50 o
   5  11   7      344.48      350.31     20.58 o
   6  11   7        0.09        3.19     10.49 o
   7  11   7      181.56      206.01     22.90 o
 -10  12   7       10.80       11.05     16.75 o
  -9  12   7       18.68       24.86     16.72 o
  -8  12   7      619.64      598.27     33.87 o
  -7  12   7       55.11       58.19     11.93 o
  -6  12   7      445.71      462.59     40.36 o
  -5  12   7       77.99       76.21      9.11 o
  -4  12   7     1205.12     1183.42     27.59 o
  -3  12   7       20.24       13.46      4.66 o
  -2  12   7     1095.28     1088.36     24.12 o
  -1  12   7        1.39       18.46      6.79 o
   0  12   7     1542.08     1488.45     42.46 o
   1  12   7       81.89       63.35      9.86 o
   2  12   7      235.06      226.83     14.25 o
   3  12   7      109.84      120.05     12.07 o
   4  12   7       16.91       15.62      9.27 o
   5  12   7       70.64       45.24     11.65 o
   6  12   7      574.11      660.16     35.17 o
   7  12   7        1.40        2.76     13.70 o
 -10  13   7        6.98       31.87     17.95 o
  -9  13   7      898.25      902.80     44.21 o
  -8  13   7        3.25       11.30     11.93 o
  -7  13   7      202.72      253.16     24.18 o
  -6  13   7        2.43        7.08      9.11 o
  -5  13   7     1999.52     2065.21     72.85 o
  -4  13   7      296.35      313.80     15.17 o
  -3  13   7      642.87      683.48     23.13 o
  -2  13   7      937.28      938.04     27.54 o
  -1  13   7     2890.75     2994.70     51.77 o
   0  13   7      651.69      620.68     22.45 o
   1  13   7       31.94       38.70      9.04 o
   2  13   7        0.06       -3.48      7.97 o
   3  13   7      962.46     1019.14     34.91 o
   4  13   7       51.06       55.29     10.02 o
   5  13   7       44.69       30.42     10.95 o
   6  13   7        0.30       -2.08     12.80 o
   7  13   7       18.91       -2.24     14.18 o
 -10  14   7       31.47       34.99     19.27 o
  -9  14   7       46.28       42.42     17.62 o
  -8  14   7      618.38      621.80     31.31 o
  -7  14   7       46.15       63.38     12.85 o
  -6  14   7      410.31      454.12     31.19 o
  -5  14   7      258.75      252.30     22.83 o
  -4  14   7     2797.33     2773.11     59.80 o
  -3  14   7      633.58      644.18     23.43 o
  -2  14   7       14.30       18.03      8.19 o
  -1  14   7       16.08       33.50      8.62 o
   0  14   7      599.41      613.08     23.00 o
   1  14   7       13.87       21.37      8.62 o
   2  14   7     1060.51     1039.40     32.58 o
   3  14   7       25.23       14.37      8.94 o
   4  14   7        4.16        3.18      8.97 o
   5  14   7        1.40        3.74      8.75 o
   6  14   7      436.00      459.34     30.40 o
   7  14   7        8.84       -6.65     14.21 o
  -9  15   7      434.40      369.25     33.16 o
  -8  15   7      285.92      268.98     27.30 o
  -7  15   7      519.58      505.60     29.62 o
  -6  15   7      128.45      102.10     14.04 o
  -5  15   7     2563.86     2491.52     58.93 o
  -4  15   7      113.33       99.02     12.81 o
  -3  15   7       48.67       45.64     10.06 o
  -2  15   7      291.21      287.38     17.28 o
  -1  15   7     1129.53     1054.95     30.95 o
   0  15   7       30.39       29.13      9.28 o
   1  15   7      145.32      134.51     20.32 o
   2  15   7       67.50       54.84     11.50 o
   3  15   7      515.07      540.11     27.21 o
   4  15   7        0.16        2.20      9.09 o
   5  15   7      332.48      308.68     18.68 o
   6  15   7        0.14       -8.65     11.22 o
   7  15   7      144.27      144.46     18.29 o
  -9  16   7        6.13        9.44     16.42 o
  -8  16   7      468.78      454.43     77.41 o
  -7  16   7        1.94        2.23     11.01 o
  -6  16   7        1.31       -9.21      9.21 o
  -5  16   7      175.69      193.84     16.92 o
  -4  16   7       37.40       35.07     10.56 o
  -3  16   7      115.19      104.18     12.85 o
  -2  16   7      518.29      486.78     21.92 o
  -1  16   7       16.08       23.36      9.42 o
   0  16   7     1000.96      930.20     30.10 o
   1  16   7       52.45       57.25     11.42 o
   2  16   7      766.14      758.75     28.84 o
   3  16   7        7.71       22.39     11.31 o
   4  16   7       20.64        7.35     11.45 o
   5  16   7        1.51       -4.03      9.00 o
   6  16   7      151.78      114.24     16.26 o
  -9  17   7      230.67      242.63     28.32 o
  -8  17   7        0.02       24.07     16.40 o
  -7  17   7       39.91       28.70     12.67 o
  -6  17   7       11.70        0.14     10.45 o
  -5  17   7      412.45      423.27     24.33 o
  -4  17   7      192.44      160.26     15.71 o
  -3  17   7       19.86        4.83      9.37 o
  -2  17   7       88.63      100.20     12.98 o
  -1  17   7     1167.29     1247.11     36.27 o
   0  17   7        9.88        6.43      9.30 o
   1  17   7      188.88      176.64     16.31 o
   2  17   7        8.25       11.77     10.19 o
   3  17   7     1279.46     1185.22     56.10 o
   4  17   7       45.15       35.89     13.05 o
   5  17   7      254.14      209.22     19.03 o
   6  17   7        0.05        1.15     12.47 o
  -8  18   7      310.14      300.21     30.53 o
  -7  18   7       97.41      112.12     16.78 o
  -6  18   7        2.90       -3.52     10.46 o
  -5  18   7       50.80       15.94     20.59 o
  -4  18   7      669.59      675.03     27.68 o
  -3  18   7       70.61       86.92     13.28 o
  -2  18   7      794.49      762.75     28.31 o
  -1  18   7       30.43       30.77     11.11 o
   0  18   7       31.01       42.52     11.39 o
   1  18   7       83.87      120.37     19.32 o
   2  18   7      842.50      821.78     42.91 o
   3  18   7        0.13       19.10     12.18 o
   4  18   7       55.61       42.98     14.58 o
   5  18   7       30.75       23.75     17.18 o
   6  18   7      185.12      202.77     27.96 o
  -8  19   7        7.88        2.32     15.85 o
  -7  19   7        1.76      -10.03     13.65 o
  -6  19   7      132.99      146.60     20.91 o
  -5  19   7      320.87      298.50     22.05 o
  -4  19   7      439.73      450.68     27.70 o
  -3  19   7       40.85       24.93     10.76 o
  -2  19   7        0.99        8.06     10.27 o
  -1  19   7     2270.58     2207.13     54.52 o
   0  19   7       46.49       32.45     11.82 o
   1  19   7       21.21        6.72     10.42 o
   2  19   7       11.13       16.44     11.80 o
   3  19   7      592.40      600.58     31.54 o
   4  19   7       28.10       51.73     15.07 o
   5  19   7       43.90       40.37     18.95 o
  -8  20   7      178.25      186.58     27.34 o
  -7  20   7       30.93       36.82     17.38 o
  -6  20   7      173.15      149.29     18.62 o
  -5  20   7       40.36       19.14     12.58 o
  -4  20   7      245.92      243.53     20.32 o
  -3  20   7       55.25       65.03     13.25 o
  -2  20   7      330.28      294.85     28.45 o
  -1  20   7       12.46       24.15     11.19 o
   0  20   7      365.21      349.25     29.99 o
   1  20   7       80.77       97.21     15.13 o
   2  20   7      386.44      409.66     26.20 o
   3  20   7       25.43       30.97     14.23 o
   4  20   7        3.76       12.89     14.50 o
   5  20   7       10.57      -11.10     15.98 o
  -7  21   7       13.45       16.56     21.21 o
  -6  21   7      181.06      180.15     20.62 o
  -5  21   7      652.17      685.73     34.06 o
  -4  21   7       55.06       39.20     13.12 o
  -3  21   7       62.13       83.48     17.78 o
  -2  21   7       76.62       60.63     15.60 o
  -1  21   7      245.51      278.15     29.14 o
   0  21   7      106.22      108.72     15.87 o
   1  21   7      125.32      151.92     27.69 o
   2  21   7       11.19        6.80     12.28 o
   3  21   7      238.31      251.13     25.04 o
   4  21   7       90.95       94.91     21.98 o
  -7  22   7       79.45       72.90     20.33 o
  -6  22   7      111.03      110.13     21.43 o
  -5  22   7        2.54       14.92     12.71 o
  -4  22   7      384.09      356.12     25.31 o
  -3  22   7      263.31      291.65     34.22 o
  -2  22   7      234.31      242.70     31.25 o
  -1  22   7      330.35      327.47     23.59 o
   0  22   7        1.71       -0.18     11.34 o
   1  22   7      165.15      206.46     20.47 o
   2  22   7       99.62       94.71     16.56 o
   3  22   7        3.18       -1.31     13.03 o
   4  22   7       12.08       34.01     27.40 o
  -6  23   7       34.90       42.51     18.92 o
  -5  23   7      100.52      114.20     20.28 o
  -4  23   7      143.40      147.80     19.16 o
  -3  23   7       32.89       37.06     13.99 o
  -2  23   7      122.39       97.75     16.13 o
  -1  23   7      196.21      190.60     22.37 o
   0  23   7      274.43      267.54     35.98 o
   1  23   7       24.81       35.47     15.58 o
   2  23   7       98.38       84.27     17.07 o
   3  23   7       79.34       62.75     25.24 o
  -5  24   7       10.31       20.56     16.92 o
  -4  24   7       90.37      117.12     18.21 o
  -3  24   7      198.90      247.51     22.60 o
  -2  24   7       14.00      -11.38     11.63 o
  -1  24   7        6.92      -12.11     12.11 o
   0  24   7       25.61       24.68     13.81 o
   1  24   7      138.81      134.10     29.49 o
   2  24   7       55.21       52.06     16.06 o
   3  24   7       61.02       19.23     18.49 o
  -4  25   7      103.02      131.71     23.37 o
  -3  25   7        3.96       13.62     15.33 o
  -2  25   7       40.20       17.46     13.48 o
  -1  25   7       73.24       81.09     17.07 o
   0  25   7      107.07      111.71     22.79 o
   1  25   7       33.05       29.36     14.79 o
   2  25   7       62.04       41.22     21.21 o
  -3  26   7       98.37      104.82     21.89 o
  -2  26   7       44.07       34.86     15.15 o
  -1  26   7       20.50        8.66     14.22 o
   0  26   7        0.22       -4.39     13.28 o
 -10   0   8      416.18      431.95     46.14 o
  -8   0   8      486.92      443.40     39.01 o
  -6   0   8      911.03     1014.31     51.09 o
  -4   0   8       18.74       26.46      5.60 o
  -2   0   8     1028.11      970.81     24.47 o
   0   0   8     2500.29     2306.40     46.43 o
   2   0   8      208.68      240.12     15.08 o
   4   0   8     1243.94     1345.10     52.33 o
   6   0   8      786.26      689.75     42.36 o
   8   0   8        4.67      -15.76     26.32 o
 -11   1   8      433.29      463.70     36.23 o
 -10   1   8        7.31        4.94     14.72 o
  -9   1   8      244.96      300.69     49.70 o
  -8   1   8        0.08       -8.37     10.28 o
  -7   1   8     6007.50     5947.32    196.70 o
  -6   1   8        1.30       -0.45      4.62 o
  -5   1   8      438.19      419.54     11.84 o
  -4   1   8       62.44       58.22      4.84 o
  -3   1   8     1276.06     1220.80     18.83 o
  -2   1   8      647.47      683.30     17.78 o
  -1   1   8     1898.29     1738.69     24.71 o
   0   1   8       36.65       44.59      4.72 o
   1   1   8     3009.45     3125.09     44.19 o
   2   1   8        8.17       13.28      5.13 o
   3   1   8     1199.18     1127.93     30.58 o
   4   1   8       17.75        8.72      9.45 o
   5   1   8      431.12      400.32     23.90 o
   6   1   8       64.37       63.34     13.06 o
   7   1   8      283.89      313.07     22.39 o
   8   1   8        3.78       -9.48     12.81 o
 -11   2   8       11.25       -1.96     16.30 o
 -10   2   8      760.62      688.87     40.81 o
  -9   2   8        3.83       13.80     13.02 o
  -8   2   8      323.59      291.50     39.63 o
  -7   2   8       19.24       16.62      7.42 o
  -6   2   8      240.03      230.22     16.53 o
  -5   2   8       13.31       10.29      4.22 o
  -4   2   8     1006.50     1006.03     17.46 o
  -3   2   8      108.69      120.30      7.48 o
  -2   2   8       20.22       19.88      4.80 o
  -1   2   8      547.15      565.90     25.61 o
   0   2   8     2698.70     2615.38     36.50 o
   1   2   8       44.49       35.20      5.46 o
   2   2   8      224.62      277.72     11.43 o
   3   2   8       19.17        0.68      7.73 o
   4   2   8     2011.22     2001.95     53.50 o
   5   2   8      424.76      408.04     22.55 o
   6   2   8      272.03      275.42     20.40 o
   7   2   8        6.97        3.86     12.11 o
   8   2   8       28.95        6.96     15.67 o
 -11   3   8      429.65      421.85     35.23 o
 -10   3   8        0.45       -8.43     13.62 o
  -9   3   8       29.91       46.00     15.19 o
  -8   3   8      109.81      101.51     15.79 o
  -7   3   8     1772.16     1828.78     41.53 o
  -6   3   8      140.41      145.67     11.09 o
  -5   3   8     1080.88     1069.67     19.24 o
  -4   3   8      114.60      109.05      6.35 o
  -3   3   8     3965.83     4020.25     53.54 o
  -2   3   8      198.43      197.55      9.74 o
  -1   3   8      460.90      470.69     13.90 o
   0   3   8       13.59       17.95      4.03 o
   1   3   8     4664.63     4687.74     70.24 o
   2   3   8       64.68       61.40      7.37 o
   3   3   8      599.35      628.77     29.71 o
   4   3   8        5.62        6.69      9.40 o
   5   3   8      486.47      447.25     23.35 o
   6   3   8      266.77      300.05     20.79 o
   7   3   8      299.87      311.71     22.44 o
   8   3   8        3.31       -4.58     14.40 o
 -11   4   8        0.33       15.58     16.50 o
 -10   4   8      196.97      194.27     23.76 o
  -9   4   8        1.43        7.55     12.33 o
  -8   4   8      133.82      118.10     24.93 o
  -7   4   8      160.22      163.70     13.84 o
  -6   4   8      172.98      170.99     12.86 o
  -5   4   8      516.32      520.32     16.40 o
  -4   4   8     1136.44     1149.89     23.40 o
  -3   4   8      330.70      333.36     11.79 o
  -2   4   8      647.86      700.40     18.14 o
  -1   4   8       72.57       73.32      7.40 o
   0   4   8     2718.84     2789.05     38.81 o
   1   4   8      193.90      209.17      9.45 o
   2   4   8        1.45        6.92      4.81 o
   3   4   8      339.25      310.66     13.90 o
   4   4   8     2170.90     2159.80     48.30 o
   5   4   8       70.68       42.44     14.07 o
   6   4   8      441.08      450.77     24.92 o
   7   4   8        3.43       -9.46     13.04 o
   8   4   8       39.78       23.28     16.78 o
 -11   5   8       96.91      143.84     26.63 o
 -10   5   8        0.37      -13.76     13.89 o
  -9   5   8      127.44       87.74     17.18 o
  -8   5   8      532.28      550.39     30.10 o
  -7   5   8     1512.98     1576.34     38.48 o
  -6   5   8       67.75       71.14      8.54 o
  -5   5   8     1212.74     1210.29     33.09 o
  -4   5   8      176.25      191.19      8.23 o
  -3   5   8      524.20      545.53     11.14 o
  -2   5   8      100.00      112.54      7.82 o
  -1   5   8      649.22      618.81     17.72 o
   0   5   8       39.47       40.62      4.77 o
   1   5   8     5308.84     5274.06     69.45 o
   2   5   8     1225.90     1195.36     33.60 o
   3   5   8     1661.91     1695.43     33.32 o
   4   5   8       61.96       66.68     11.68 o
   5   5   8      371.26      338.97     20.72 o
   6   5   8      181.06      167.81     22.53 o
   7   5   8      300.23      275.79     21.92 o
   8   5   8       11.14       26.42     16.73 o
 -11   6   8        0.58        6.45     16.64 o
 -10   6   8      376.60      364.16     47.07 o
  -9   6   8      166.42      172.61     36.54 o
  -8   6   8        2.41        9.75     11.39 o
  -7   6   8      207.71      161.22     16.97 o
  -6   6   8      285.71      271.60     14.54 o
  -5   6   8       63.03       48.62     10.37 o
  -4   6   8      238.94      239.87      9.42 o
  -3   6   8      264.88      255.04      7.92 o
  -2   6   8      230.82      241.21     15.55 o
  -1   6   8      285.63      294.10      9.55 o
   0   6   8     2303.08     2368.25     31.86 o
   1   6   8      804.88      861.46     33.91 o
   2   6   8      384.80      388.98     14.57 o
   3   6   8      290.57      312.45     16.57 o
   4   6   8     1102.72     1100.67     32.28 o
   5   6   8      164.77      171.54     16.27 o
   6   6   8       99.63      106.55     15.19 o
   7   6   8       26.86        3.99     14.50 o
 -11   7   8       61.38       47.91     29.11 o
 -10   7   8      149.18      141.09     30.19 o
  -9   7   8       20.07       34.03     24.93 o
  -8   7   8      856.82      805.79     39.01 o
  -7   7   8      188.93      173.63     17.95 o
  -6   7   8      159.10      174.89     14.58 o
  -5   7   8       92.27       79.76      8.86 o
  -4   7   8      218.68      232.59     12.90 o
  -3   7   8      465.96      482.63     12.63 o
  -2   7   8     1612.18     1733.96     27.18 o
  -1   7   8       87.00       76.80     11.43 o
   0   7   8      299.40      266.29      7.73 o
   1   7   8     3518.28     3542.02     49.00 o
   2   7   8      311.46      317.25     17.29 o
   3   7   8     1882.78     1842.95     36.49 o
   4   7   8      399.10      369.46     20.47 o
   5   7   8      287.00      260.67     38.44 o
   6   7   8       65.29       49.28     12.92 o
   7   7   8      180.94      166.26     21.55 o
 -10   8   8      157.06      169.76     23.52 o
  -9   8   8      102.37       88.33     18.16 o
  -8   8   8      111.35      114.28     17.73 o
  -7   8   8      155.68      133.53     16.40 o
  -6   8   8      375.14      325.76     17.08 o
  -5   8   8      351.47      358.58     13.93 o
  -4   8   8      111.13      145.29      7.69 o
  -3   8   8      255.51      249.58      8.52 o
  -2   8   8       34.61       36.11      5.59 o
  -1   8   8     1038.07     1053.24     21.12 o
   0   8   8     1074.30     1072.37     34.73 o
   1   8   8       17.97       20.52      5.10 o
   2   8   8      147.46      127.82      9.77 o
   3   8   8      280.86      262.74     14.08 o
   4   8   8     2195.13     2340.68     51.64 o
   5   8   8       70.76      106.97     16.56 o
   6   8   8       59.89       60.04     15.73 o
   7   8   8       12.18        8.00     16.85 o
 -10   9   8      144.54      131.88     22.55 o
  -9   9   8       23.34       20.65     15.09 o
  -8   9   8      878.16      932.19     39.40 o
  -7   9   8      229.93      201.73     19.57 o
  -6   9   8      229.10      233.16     15.31 o
  -5   9   8      123.26      128.78      9.46 o
  -4   9   8      208.92      256.71     10.99 o
  -3   9   8      310.00      316.52      9.18 o
  -2   9   8      966.83      958.94     21.63 o
  -1   9   8       88.37      104.81      6.60 o
   0   9   8      531.24      544.55     26.06 o
   1   9   8     2577.65     2516.64     41.45 o
   2   9   8      744.31      718.44     20.03 o
   3   9   8       16.13       13.99      8.48 o
   4   9   8        9.82       16.97     11.95 o
   5   9   8      101.36       90.57     15.96 o
   6   9   8       93.66      160.23     22.08 o
   7   9   8      171.57      220.31     24.19 o
 -10  10   8      263.87      268.37     28.79 o
  -9  10   8      453.08      428.23     32.23 o
  -8  10   8       49.24       60.51     16.08 o
  -7  10   8      291.30      237.61     35.61 o
  -6  10   8       28.37       31.53      9.11 o
  -5  10   8      798.14      843.80     27.53 o
  -4  10   8      455.13      455.09     15.20 o
  -3  10   8       34.62       29.94      4.71 o
  -2  10   8      618.03      578.61     15.60 o
  -1  10   8      506.37      491.84     13.74 o
   0  10   8       81.78       88.08      8.63 o
   1  10   8       39.28       47.45      7.88 o
   2  10   8      201.70      192.61     11.86 o
   3  10   8       87.83       76.66     10.85 o
   4  10   8      215.07      209.62     19.62 o
   5  10   8      205.47      209.84     20.85 o
   6  10   8      163.09      134.42     18.80 o
   7  10   8        1.95       -0.41     14.48 o
 -10  11   8       90.41       79.90     20.40 o
  -9  11   8        0.68       -1.72     14.12 o
  -8  11   8      994.32     1065.02     49.23 o
  -7  11   8      373.93      367.86     26.27 o
  -6  11   8      744.11      760.14     26.45 o
  -5  11   8       36.14       46.18      7.95 o
  -4  11   8      414.24      426.29     26.10 o
  -3  11   8       17.80       21.94      6.98 o
  -2  11   8      476.00      490.87     14.44 o
  -1  11   8      777.66      814.91     19.25 o
   0  11   8      172.64      157.10     20.19 o
   1  11   8       96.74       96.79     13.47 o
   2  11   8      606.78      586.32     20.54 o
   3  11   8     1164.28     1138.73     39.64 o
   4  11   8        2.11       -6.40     10.13 o
   5  11   8        0.18       -6.94     11.06 o
   6  11   8      132.16      144.40     19.70 o
   7  11   8       69.15       70.98     17.86 o
 -10  12   8       72.35       56.79     19.38 o
  -9  12   8      515.72      579.07     38.13 o
  -8  12   8       53.51       33.70     15.69 o
  -7  12   8      186.11      214.66     35.76 o
  -6  12   8       35.28       41.68     10.55 o
  -5  12   8     1524.53     1537.34     38.84 o
  -4  12   8        3.58        8.53      7.49 o
  -3  12   8        1.01        2.97      6.55 o
  -2  12   8      583.36      576.87     19.87 o
  -1  12   8       24.46       22.69      7.64 o
   0  12   8      497.30      494.83     43.27 o
   1  12   8     1781.19     1775.99     51.94 o
   2  12   8       27.34       32.13      8.50 o
   3  12   8      493.36      510.95     26.29 o
   4  12   8      267.67      211.73     20.06 o
   5  12   8      177.19      218.24     21.46 o
   6  12   8       14.55       -1.63     13.50 o
   7  12   8        6.13       27.05     19.37 o
 -10  13   8       63.12       61.48     19.23 o
  -9  13   8        0.22       -6.28     14.24 o
  -8  13   8      128.47      151.84     21.31 o
  -7  13   8      102.25      111.53     18.48 o
  -6  13   8      646.56      640.46     25.61 o
  -5  13   8       30.59       29.19      9.46 o
  -4  13   8     1039.70     1037.17     29.75 o
  -3  13   8       48.29       53.66      9.51 o
  -2  13   8     1412.00     1353.57     33.99 o
  -1  13   8       97.34      112.37     14.38 o
   0  13   8       31.90       16.80      9.76 o
   1  13   8        1.16        8.46      8.13 o
   2  13   8      592.02      626.47     44.61 o
   3  13   8        0.36        0.53      7.64 o
   4  13   8        9.74       13.60      9.91 o
   5  13   8        0.04        4.71     12.45 o
   6  13   8      206.27      215.62     23.11 o
  -9  14   8      615.93      722.64     72.15 o
  -8  14   8      200.57      211.28     40.72 o
  -7  14   8       71.40       72.15     16.42 o
  -6  14   8       92.85      117.37     16.96 o
  -5  14   8      738.61      715.91     26.46 o
  -4  14   8       67.35       74.68     11.16 o
  -3  14   8      291.88      345.45     18.47 o
  -2  14   8       84.20       83.45     14.27 o
  -1  14   8      835.54      813.01     25.66 o
   0  14   8       19.34       27.45      9.16 o
   1  14   8      414.21      437.31     26.66 o
   2  14   8       50.83       62.15     12.00 o
   3  14   8       93.01       92.68     14.18 o
   4  14   8        1.51       -6.62      8.83 o
   5  14   8      416.35      384.19     23.85 o
   6  14   8       64.77       86.76     15.35 o
  -9  15   8        0.09       -9.36     15.24 o
  -8  15   8      988.50     1031.51     45.98 o
  -7  15   8        0.14      -12.04     12.04 o
  -6  15   8      231.15      228.41     22.62 o
  -5  15   8      110.18      122.53     14.04 o
  -4  15   8        9.78        5.36      8.45 o
  -3  15   8       32.80       31.62      9.51 o
  -2  15   8     1749.10     1766.57     43.10 o
  -1  15   8      113.40      135.50     18.29 o
   0  15   8       24.57        9.15      8.85 o
   1  15   8       28.68       37.96     10.38 o
   2  15   8      588.32      587.38     30.72 o
   3  15   8        0.20        4.23     13.27 o
   4  15   8       38.02       37.54     11.54 o
   5  15   8       69.14       65.14     18.95 o
   6  15   8      327.10      367.92     39.18 o
  -9  16   8      176.11      191.77     26.57 o
  -8  16   8        8.51       28.98     17.49 o
  -7  16   8      161.90      147.26     21.21 o
  -6  16   8      134.04       89.48     16.97 o
  -5  16   8      543.75      586.02     26.67 o
  -4  16   8       77.31       79.77     12.50 o
  -3  16   8       85.87       90.88     12.29 o
  -2  16   8       13.01       14.09      9.55 o
  -1  16   8     1460.67     1483.18     63.64 o
   0  16   8      193.64      195.55     16.22 o
   1  16   8      584.13      578.55     32.37 o
   2  16   8        3.69        4.36     10.29 o
   3  16   8      118.45      162.88     34.22 o
   4  16   8        2.65       -1.03     11.33 o
   5  16   8      281.55      283.81     22.48 o
   6  16   8        9.66      -14.20     16.92 o
  -8  17   8      229.36      222.75     26.21 o
  -7  17   8       66.52       58.80     17.96 o
  -6  17   8      234.91      222.46     23.94 o
  -5  17   8      168.65      146.56     16.01 o
  -4  17   8      747.66      750.80     28.90 o
  -3  17   8      351.05      333.03     20.50 o
  -2  17   8      211.21      210.47     16.75 o
  -1  17   8      172.93      197.79     16.55 o
   0  17   8       74.60       85.99     13.00 o
   1  17   8       23.35       19.02     10.93 o
   2  17   8     1390.45     1497.76     66.26 o
   3  17   8       25.28       15.61     14.56 o
   4  17   8        3.35      -12.35     13.91 o
   5  17   8       10.63       10.05     17.01 o
  -8  18   8       55.77       54.37     18.93 o
  -7  18   8       22.64       16.89     15.48 o
  -6  18   8      158.66      155.79     25.55 o
  -5  18   8     1030.87     1015.69     87.47 o
  -4  18   8      105.28      112.68     22.41 o
  -3  18   8       17.04       20.64     10.37 o
  -2  18   8       19.29       20.93     10.38 o
  -1  18   8      219.58      204.02     17.37 o
   0  18   8      356.05      388.49     22.83 o
   1  18   8      412.29      400.29     30.42 o
   2  18   8        0.11       29.74     14.65 o
   3  18   8      469.05      475.04     49.39 o
   4  18   8       54.62       36.79     17.06 o
   5  18   8      138.79      153.76     25.28 o
  -8  19   8      277.83      294.44     30.69 o
  -7  19   8       51.96       31.13     16.51 o
  -6  19   8      131.73       95.15     19.71 o
  -5  19   8       74.86       78.96     17.28 o
  -4  19   8      169.29      166.07     17.07 o
  -3  19   8      228.39      262.83     31.52 o
  -2  19   8     1125.56     1127.18     36.25 o
  -1  19   8       11.14       14.02     11.15 o
   0  19   8      379.10      370.35     23.21 o
   1  19   8       36.65       42.83     12.92 o
   2  19   8      318.01      336.03     28.57 o
   3  19   8       11.06        9.87     22.29 o
   4  19   8        3.40        5.66     16.38 o
  -7  20   8       26.07        7.98     21.52 o
  -6  20   8       24.65       23.51     16.08 o
  -5  20   8      565.92      556.19     52.17 o
  -4  20   8      143.07      126.16     22.76 o
  -3  20   8       29.98       41.04     21.52 o
  -2  20   8      127.73      146.10     23.64 o
  -1  20   8     1214.82     1212.21     39.05 o
   0  20   8      260.92      285.25     25.38 o
   1  20   8      106.90      114.09     37.16 o
   2  20   8       18.00       17.80     14.65 o
   3  20   8       53.85       62.58     24.62 o
   4  20   8       29.64       50.00     20.44 o
  -7  21   8       29.99       26.90     24.15 o
  -6  21   8      370.06      359.03     31.52 o
  -5  21   8       18.84        3.15     18.11 o
  -4  21   8      371.23      379.47     30.32 o
  -3  21   8       88.59       87.66     17.40 o
  -2  21   8      187.59      186.66     55.58 o
  -1  21   8      307.57      283.71     26.16 o
   0  21   8       51.81       53.93     16.52 o
   1  21   8       47.13       30.16     16.31 o
   2  21   8      266.54      257.43     27.03 o
   3  21   8       54.53       51.08     18.67 o
  -6  22   8       43.69       39.90     17.94 o
  -5  22   8      642.83      697.09     42.80 o
  -4  22   8      322.07      290.92     28.52 o
  -3  22   8        1.36       -4.77     15.79 o
  -2  22   8       39.07       26.57     15.56 o
  -1  22   8       25.49       12.94     15.48 o
   0  22   8      634.61      540.91     36.01 o
   1  22   8       21.65       23.13     18.42 o
   2  22   8        0.16       -4.72     15.21 o
   3  22   8       13.76       19.47     16.96 o
  -5  23   8        8.74      -14.45     14.45 o
  -4  23   8      166.81      178.80     24.08 o
  -3  23   8      225.98      186.08     24.04 o
  -2  23   8      217.95      146.17     23.38 o
  -1  23   8      384.10      414.41     33.05 o
   0  23   8        0.16      -17.63     23.53 o
   1  23   8      210.93      171.41     24.41 o
   2  23   8      164.01      151.15     24.41 o
  -4  24   8      276.79      300.93     82.21 o
  -3  24   8       13.41        1.57     23.22 o
  -2  24   8        2.08      -10.94     15.09 o
  -1  24   8      104.78      100.93     20.77 o
   0  24   8      513.78      528.80     70.44 o
   1  24   8       95.02       93.47     22.76 o
  -3  25   8      213.72      177.20     25.71 o
  -2  25   8      201.10      172.49     25.28 o
  -1  25   8       88.80       51.24     18.80 o
   0  25   8        5.14       12.83     16.94 o
 -11   0   9      509.96      553.64     54.50 o
  -9   0   9       46.36       55.43     21.67 o
  -7   0   9      317.69      268.15     28.80 o
  -5   0   9       60.48       60.81     13.00 o
  -3   0   9     2030.90     2117.08     42.25 o
  -1   0   9       42.36       55.56      6.13 o
   1   0   9       60.30       78.12      9.53 o
   3   0   9      754.77      748.71     35.67 o
   5   0   9      270.50      286.22     28.76 o
   7   0   9      329.77      311.71     33.27 o
 -11   1   9       11.20       20.04     17.84 o
 -10   1   9      196.92      222.11     25.15 o
  -9   1   9       85.99       89.93     20.90 o
  -8   1   9      691.38      759.07     33.39 o
  -7   1   9       67.18       65.00     12.70 o
  -6   1   9       75.69       87.25      7.77 o
  -5   1   9      194.24      217.50     13.99 o
  -4   1   9     2171.86     2220.76     32.06 o
  -3   1   9      726.11      698.97     13.17 o
  -2   1   9      191.47      182.18      6.13 o
  -1   1   9       30.94       33.73      3.92 o
   0   1   9     1048.47      992.87     18.28 o
   1   1   9        0.16        2.16      5.15 o
   2   1   9      478.08      455.42     22.44 o
   3   1   9        1.19        0.54      8.32 o
   4   1   9     1305.02     1354.46     36.94 o
   5   1   9        1.24       19.78     11.25 o
   6   1   9        4.78       -5.24     12.29 o
   7   1   9       19.00       13.44     21.21 o
 -11   2   9      569.34      516.18     75.24 o
 -10   2   9      110.36      106.84     30.19 o
  -9   2   9      175.18      204.96     22.33 o
  -8   2   9       10.22        6.95     12.14 o
  -7   2   9      870.95      853.53     52.33 o
  -6   2   9      180.08      166.16      9.75 o
  -5   2   9      278.98      249.40     11.58 o
  -4   2   9      622.84      603.40     17.76 o
  -3   2   9       62.42       62.42      4.49 o
  -2   2   9       67.82       65.13      6.60 o
  -1   2   9      699.24      670.72     13.27 o
   0   2   9        0.51        2.23      4.02 o
   1   2   9     1339.29     1424.35     32.11 o
   2   2   9      226.86      220.21     14.42 o
   3   2   9      523.38      511.65     22.86 o
   4   2   9       89.14      107.15     13.69 o
   5   2   9      738.93      744.52     30.58 o
   6   2   9        0.12       -8.05     10.78 o
   7   2   9      284.87      286.59     32.93 o
 -10   3   9        5.98       11.41     14.55 o
  -9   3   9      177.43      146.46     28.18 o
  -8   3   9     1278.04     1314.31     45.65 o
  -7   3   9       31.87       25.43     11.30 o
  -6   3   9      561.05      587.28     20.26 o
  -5   3   9     1202.54     1234.19     26.16 o
  -4   3   9     2105.42     2124.72     50.01 o
  -3   3   9        1.39       -2.04      3.28 o
  -2   3   9      252.27      220.00     10.87 o
  -1   3   9       17.03       29.75      5.21 o
   0   3   9     1970.07     1982.76     34.00 o
   1   3   9      450.47      414.48     17.46 o
   2   3   9       28.75       30.83      8.57 o
   3   3   9       54.67       56.75     14.05 o
   4   3   9      600.29      625.17     27.22 o
   5   3   9       42.18       36.86     12.17 o
   6   3   9       31.43       22.40     12.63 o
   7   3   9       52.81       29.42     29.11 o
 -10   4   9        0.93       23.69     16.20 o
  -9   4   9       60.50       50.73     15.60 o
  -8   4   9       88.31       94.61     16.48 o
  -7   4   9     1188.45     1227.26     32.50 o
  -6   4   9      392.56      407.04     17.40 o
  -5   4   9        3.36        9.17      5.58 o
  -4   4   9      395.28      394.14     15.30 o
  -3   4   9     3908.52     3718.46     62.95 o
  -2   4   9       34.00       53.00      6.95 o
  -1   4   9      616.30      628.67     18.47 o
   0   4   9      162.90      165.91      7.83 o
   1   4   9      192.90      188.61     16.72 o
   2   4   9       30.99       43.83      9.09 o
   3   4   9      154.45      142.22     13.64 o
   4   4   9      169.51      170.11     15.85 o
   5   4   9       19.48       21.14     11.48 o
   6   4   9       11.59       15.69     11.95 o
   7   4   9      229.42      195.54     29.21 o
 -10   5   9      151.95      114.78     20.99 o
  -9   5   9      270.36      271.19     24.84 o
  -8   5   9     1109.87     1091.13     41.59 o
  -7   5   9        5.80        6.69      7.96 o
  -6   5   9      157.42      150.09     16.69 o
  -5   5   9      820.92      815.93     23.75 o
  -4   5   9     1137.79     1223.82     29.21 o
  -3   5   9      921.12     1016.85     34.91 o
  -2   5   9       73.32       61.78      8.58 o
  -1   5   9       16.20       21.41      6.58 o
   0   5   9     2174.04     2143.49     32.34 o
   1   5   9     1037.51      971.13     28.85 o
   2   5   9        9.21       16.93      7.92 o
   3   5   9      283.56      340.08     24.63 o
   4   5   9      309.95      328.96     30.43 o
   5   5   9      303.41      314.90     21.08 o
   6   5   9      102.69      111.93     16.09 o
   7   5   9        1.51        3.94     19.04 o
 -10   6   9       63.56       24.67     16.09 o
  -9   6   9        1.05       -2.55     13.13 o
  -8   6   9      298.78      274.39     23.42 o
  -7   6   9      679.90      697.82     35.13 o
  -6   6   9       12.55       10.59      7.48 o
  -5   6   9       50.51       72.57      9.27 o
  -4   6   9      134.57      115.65      7.32 o
  -3   6   9     2685.12     2630.32     36.51 o
  -2   6   9      961.94     1038.99     25.52 o
  -1   6   9       85.44       91.85     10.11 o
   0   6   9      246.82      253.01     11.56 o
   1   6   9      134.77      121.38     10.90 o
   2   6   9      864.25      876.44     26.62 o
   3   6   9       19.96       32.79      9.92 o
   4   6   9      289.13      274.71     18.85 o
   5   6   9        0.54       -2.94     10.18 o
   6   6   9       82.45       71.64     14.97 o
   7   6   9      199.73      225.82     40.87 o
 -10   7   9       14.31       -8.83     14.34 o
  -9   7   9      164.69      173.23     23.22 o
  -8   7   9      468.47      503.18     31.42 o
  -7   7   9       72.85       91.76     14.87 o
  -6   7   9      169.46      148.07     15.30 o
  -5   7   9      358.29      374.38     19.97 o
  -4   7   9     2057.69     2014.32     71.70 o
  -3   7   9     1569.59     1504.74     32.63 o
  -2   7   9      612.55      586.21     18.91 o
  -1   7   9        2.32        6.41      3.80 o
   0   7   9      625.30      655.00     14.95 o
   1   7   9     1850.88     1852.37     50.31 o
   2   7   9      143.73      139.80     12.91 o
   3   7   9      277.55      265.12     17.38 o
   4   7   9      223.93      241.31     18.01 o
   5   7   9      362.49      375.61     22.94 o
   6   7   9       86.74       74.58     14.91 o
   7   7   9        5.37        2.12     18.07 o
 -10   8   9       62.65       77.54     19.70 o
  -9   8   9        8.22       13.21     14.55 o
  -8   8   9      397.39      370.73     49.08 o
  -7   8   9      445.56      407.77     26.38 o
  -6   8   9      133.99      154.93     16.06 o
  -5   8   9       57.22       74.15     11.33 o
  -4   8   9       25.34       38.51     12.45 o
  -3   8   9     1414.49     1365.01     28.74 o
  -2   8   9      634.85      608.51     14.34 o
  -1   8   9     1200.61     1189.45     22.15 o
   0   8   9     1623.42     1569.30     53.59 o
   1   8   9        8.25       32.50      9.57 o
   2   8   9     2430.41     2335.60     48.82 o
   3   8   9      360.12      406.22     21.19 o
   4   8   9        0.92       13.81     12.01 o
   5   8   9        2.95       -2.76     10.48 o
   6   8   9      126.72      120.59     23.03 o
 -10   9   9       60.51       52.21     21.83 o
  -9   9   9      394.29      420.81     34.37 o
  -8   9   9       90.59       92.64     17.49 o
  -7   9   9       44.53       22.29     12.58 o
  -6   9   9       24.11       23.17     10.72 o
  -5   9   9       62.32       78.71     11.70 o
  -4   9   9      899.77      932.95     30.64 o
  -3   9   9     1114.20     1113.56     32.61 o
  -2   9   9       48.85       47.88      6.05 o
  -1   9   9        3.94        6.80      6.93 o
   0   9   9      830.24      839.25     23.30 o
   1   9   9     2353.62     2312.34     41.58 o
   2   9   9        5.40        8.56     10.52 o
   3   9   9       77.01       97.66     18.15 o
   4   9   9      726.10      647.77     32.92 o
   5   9   9      263.14      247.69     22.97 o
   6   9   9       31.46       59.47     16.65 o
 -10  10   9       40.28       58.66     30.04 o
  -9  10   9        5.02       11.30     15.21 o
  -8  10   9      245.65      279.85     25.05 o
  -7  10   9      274.06      269.24     22.86 o
  -6  10   9      325.22      315.42     22.28 o
  -5  10   9       33.43       26.64     10.99 o
  -4  10   9       90.75      104.02     12.12 o
  -3  10   9       22.15       43.23      8.92 o
  -2  10   9      664.14      711.47     25.14 o
  -1  10   9     1782.84     1783.94     47.35 o
   0  10   9       80.54       80.70     11.75 o
   1  10   9        2.16        0.62      8.90 o
   2  10   9      216.53      197.40     15.64 o
   3  10   9      532.53      525.71     27.74 o
   4  10   9      330.49      321.46     23.91 o
   5  10   9       19.22       16.93     13.91 o
   6  10   9      157.90      189.59     22.58 o
 -10  11   9       26.06       12.51     16.30 o
  -9  11   9      552.00      530.21     62.86 o
  -8  11   9       17.55       20.79     17.96 o
  -7  11   9      107.98      110.65     16.85 o
  -6  11   9       96.19       86.71     14.85 o
  -5  11   9      442.76      449.69     24.78 o
  -4  11   9       96.86      117.22     13.30 o
  -3  11   9      435.44      395.07     20.68 o
  -2  11   9      186.28      191.79     14.65 o
  -1  11   9       47.08       54.16     10.84 o
   0  11   9      822.29      778.97     62.24 o
   1  11   9      506.39      493.20     26.36 o
   2  11   9      245.65      244.11     24.00 o
   3  11   9       48.82       44.65     11.01 o
   4  11   9       48.72       72.75     14.75 o
   5  11   9      580.02      619.87     34.79 o
   6  11   9        8.99       22.89     18.04 o
  -9  12   9        2.29        0.01     15.09 o
  -8  12   9      236.36      238.39     24.19 o
  -7  12   9        1.55        8.10     11.73 o
  -6  12   9      617.67      664.47     30.98 o
  -5  12   9      136.14      152.82     16.97 o
  -4  12   9       84.03       98.11     15.33 o
  -3  12   9        9.12        7.61      8.62 o
  -2  12   9      937.67      839.87     40.10 o
  -1  12   9       73.08       55.70     11.01 o
   0  12   9      173.83      183.78     16.53 o
   1  12   9      112.63       84.79     13.89 o
   2  12   9      362.82      383.18     42.73 o
   3  12   9        1.59       -7.91      8.39 o
   4  12   9      281.16      317.61     24.04 o
   5  12   9        2.45        7.55     13.41 o
   6  12   9       95.30      106.77     34.83 o
  -9  13   9      231.35      279.95     34.83 o
  -8  13   9        0.19       15.77     13.68 o
  -7  13   9      156.69      143.92     19.26 o
  -6  13   9       25.24       18.76     13.16 o
  -5  13   9     1666.83     1653.10     51.14 o
  -4  13   9      175.35      194.92     17.45 o
  -3  13   9      234.08      235.25     18.07 o
  -2  13   9        0.14        5.95      8.55 o
  -1  13   9       91.66      108.00     13.83 o
   0  13   9       17.62        0.75      9.37 o
   1  13   9      152.06      115.23     15.65 o
   2  13   9        0.40        6.72     10.02 o
   3  13   9       45.87       48.85     11.29 o
   4  13   9       82.18       70.50     13.43 o
   5  13   9      437.53      458.98     26.79 o
   6  13   9       14.84       17.25     18.38 o
  -9  14   9       56.31       50.93     18.94 o
  -8  14   9       98.39       82.28     19.16 o
  -7  14   9       35.25       28.15     14.71 o
  -6  14   9      776.48      778.56     96.30 o
  -5  14   9      115.81      107.96     16.18 o
  -4  14   9      234.80      200.15     34.99 o
  -3  14   9       99.49       89.83     13.49 o
  -2  14   9      349.18      371.04     35.45 o
  -1  14   9       56.94       62.87     12.11 o
   0  14   9       84.58       94.64     14.68 o
   1  14   9      159.12      132.15     17.26 o
   2  14   9      624.79      634.34     52.79 o
   3  14   9        1.72       10.35     11.19 o
   4  14   9      198.78      217.03     18.56 o
   5  14   9        1.42       -8.60     13.17 o
  -9  15   9      692.41      697.09     60.38 o
  -8  15   9        2.61       11.41     15.00 o
  -7  15   9        1.07       -0.29     13.25 o
  -6  15   9        8.96        8.54     12.96 o
  -5  15   9      363.06      300.99     23.94 o
  -4  15   9      300.24      312.22     23.30 o
  -3  15   9      277.38      285.89     36.23 o
  -2  15   9       54.46       53.26     12.86 o
  -1  15   9      100.17       97.08     14.90 o
   0  15   9       13.70       22.32     11.45 o
   1  15   9      729.70      717.97     33.58 o
   2  15   9        0.05        5.68     12.37 o
   3  15   9      235.25      176.23     18.95 o
   4  15   9       31.18       53.94     15.17 o
   5  15   9      292.53      244.23     23.63 o
  -8  16   9      447.43      433.25     33.83 o
  -7  16   9        8.42       17.81     14.37 o
  -6  16   9      222.29      245.78     23.84 o
  -5  16   9       67.57       77.20     15.43 o
  -4  16   9       75.04       77.67     15.28 o
  -3  16   9      106.80      111.33     16.04 o
  -2  16   9      764.15      751.08     52.33 o
  -1  16   9        1.74       18.99     11.99 o
   0  16   9      169.14      145.92     22.29 o
   1  16   9        8.80        6.98     12.64 o
   2  16   9      360.61      392.36     29.62 o
   3  16   9      301.95      294.70     26.04 o
   4  16   9      224.19      210.09     21.93 o
   5  16   9        6.28        9.72     17.28 o
  -8  17   9        1.30      -14.88     14.88 o
  -7  17   9       16.54        2.86     14.09 o
  -6  17   9       36.58       20.76     14.34 o
  -5  17   9      479.20      500.57     32.06 o
  -4  17   9      387.89      367.13     27.02 o
  -3  17   9      370.46      378.07     26.33 o
  -2  17   9       39.03       52.21     24.93 o
  -1  17   9      409.25      417.18     27.74 o
   0  17   9       40.69       42.19     14.37 o
   1  17   9      461.57      503.06     32.35 o
   2  17   9       30.01       20.15     14.55 o
   3  17   9       35.27       28.69     16.16 o
   4  17   9       87.66       53.99     19.91 o
  -7  18   9      112.30       82.05     26.01 o
  -6  18   9      245.66      294.28     29.26 o
  -5  18   9        2.86        2.63     12.81 o
  -4  18   9        1.94       -4.72     12.08 o
  -3  18   9       86.33       88.98     17.80 o
  -2  18   9      697.96      641.08     43.19 o
  -1  18   9      109.00      112.77     17.63 o
   0  18   9       58.27       69.22     15.97 o
   1  18   9      146.03      171.56     21.88 o
   2  18   9      478.57      488.49     34.15 o
   3  18   9      260.01      303.56     29.84 o
   4  18   9      118.13      110.14     26.32 o
  -7  19   9        1.25       -2.22     17.34 o
  -6  19   9       67.27       58.47     17.48 o
  -5  19   9      421.22      413.88     30.94 o
  -4  19   9        1.07        3.75     12.92 o
  -3  19   9      373.48      380.47     38.40 o
  -2  19   9        0.37        6.51     12.39 o
  -1  19   9      337.12      315.02     26.47 o
   0  19   9      221.98      194.72     22.33 o
   1  19   9      418.01      446.94     32.29 o
   2  19   9        2.12       -3.02     13.97 o
   3  19   9      127.01       85.30     21.01 o
  -6  20   9      236.02      244.27     27.11 o
  -5  20   9        0.37        4.19     14.01 o
  -4  20   9        2.64        6.42     13.23 o
  -3  20   9      148.60      131.83     19.97 o
  -2  20   9      877.75      793.74     46.76 o
  -1  20   9       26.87       31.83     15.12 o
   0  20   9      142.97      144.81     38.55 o
   1  20   9       79.29      107.22     19.59 o
   2  20   9      274.29      293.85     28.79 o
   3  20   9        9.84       15.46     16.70 o
  -6  21   9       33.95       36.97     20.13 o
  -5  21   9      493.36      539.44     36.35 o
  -4  21   9      123.73      122.66     29.73 o
  -3  21   9       38.99       33.18     15.09 o
  -2  21   9       14.51       38.44     26.01 o
  -1  21   9      360.33      360.35     71.84 o
   0  21   9       64.39       60.51     27.40 o
   1  21   9      478.91      538.42     37.11 o
   2  21   9       18.11       15.97     16.26 o
  -5  22   9       65.05      117.65     21.02 o
  -4  22   9       26.04       23.98     16.18 o
  -3  22   9      212.35      282.37     27.48 o
  -2  22   9       49.92       66.94     17.72 o
  -1  22   9       41.14       38.59     16.28 o
   0  22   9        0.62       -4.50     14.63 o
   1  22   9       47.24       70.52     19.08 o
  -4  23   9      173.64      202.37     43.19 o
  -3  23   9       99.80      117.42     23.07 o
  -2  23   9       61.32       45.82     17.85 o
  -1  23   9       83.51      114.78     20.85 o
   0  23   9      190.96      173.15     51.86 o
  -2  24   9      189.31      244.62     27.15 o
 -10   0  10      445.50      418.94     46.14 o
  -8   0  10     1349.81     1312.87     64.41 o
  -6   0  10       23.36       13.60      8.75 o
  -4   0  10     1563.01     1579.42     43.82 o
  -2   0  10      156.64      161.20      9.06 o
   0   0  10      226.73      256.33     27.71 o
   2   0  10      488.43      455.51     46.45 o
   4   0  10        8.05       -9.61     12.77 o
   6   0  10      277.58      307.78     46.45 o
 -10   1  10        0.04      -11.30     14.89 o
  -9   1  10      210.10      166.94     20.89 o
  -8   1  10       22.39       31.09     14.01 o
  -7   1  10     1469.06     1464.36     87.16 o
  -6   1  10      103.20      111.79      9.05 o
  -5   1  10      663.77      665.43     18.35 o
  -4   1  10       34.75       32.43      6.20 o
  -3   1  10        8.71       13.48      4.00 o
  -2   1  10       15.30        5.87      3.65 o
  -1   1  10      441.30      473.67     13.76 o
   0   1  10       33.58       27.06      6.89 o
   1   1  10        4.44       10.86      7.15 o
   2   1  10       16.26       17.82     10.15 o
   3   1  10      658.36      735.33     27.17 o
   4   1  10       58.02       49.77     12.13 o
   5   1  10       52.06       70.47     21.36 o
   6   1  10       47.42       32.82     32.20 o
 -10   2  10       52.97       58.86     17.94 o
  -9   2  10        1.68        9.51     13.53 o
  -8   2  10     1533.93     1645.05     55.27 o
  -7   2  10       69.61       59.49     24.00 o
  -6   2  10       92.72       85.68      8.43 o
  -5   2  10      269.65      239.28     14.39 o
  -4   2  10      723.16      748.54     18.80 o
  -3   2  10       18.77       11.93      3.72 o
  -2   2  10       50.95       48.32      8.08 o
  -1   2  10       36.16       48.85      6.61 o
   0   2  10      756.04      772.52     21.45 o
   1   2  10      578.84      605.17     33.79 o
   2   2  10      775.21      806.78     26.09 o
   3   2  10        4.48        1.95      9.30 o
   4   2  10      205.86      229.37     18.50 o
   5   2  10      255.80      272.98     21.64 o
   6   2  10      399.29      454.75     38.75 o
 -10   3  10        1.06      -13.14     13.14 o
  -9   3  10      277.49      231.10     23.42 o
  -8   3  10       60.73       63.23     24.31 o
  -7   3  10      616.22      564.11     27.46 o
  -6   3  10      245.93      230.68     11.96 o
  -5   3  10     2473.13     2514.65     45.42 o
  -4   3  10       59.31       55.78      7.11 o
  -3   3  10      114.84      143.98     11.98 o
  -2   3  10       82.51       96.05     12.90 o
  -1   3  10      158.39      188.91      7.24 o
   0   3  10      161.24      179.90     16.18 o
   1   3  10        5.42        5.96      7.11 o
   2   3  10       16.65       39.10      9.79 o
   3   3  10      594.65      588.55     28.65 o
   4   3  10       78.03       83.07     13.64 o
   5   3  10       88.08       75.80     14.85 o
   6   3  10       80.96      104.83     23.64 o
 -10   4  10      117.62       81.02     19.57 o
  -9   4  10      250.91      218.56     23.54 o
  -8   4  10      876.51      903.51     37.98 o
  -7   4  10       85.47       82.04     14.09 o
  -6   4  10       17.05       25.94      8.17 o
  -5   4  10       17.97       19.64      6.86 o
  -4   4  10     1909.55     1982.20     37.21 o
  -3   4  10        1.53        7.74      7.02 o
  -2   4  10       11.39       16.43      7.43 o
  -1   4  10       78.80       90.60      6.99 o
   0   4  10      161.71      177.23     11.39 o
   1   4  10      368.58      367.28     17.63 o
   2   4  10      597.68      639.93     31.21 o
   3   4  10        0.95        3.77      9.57 o
   4   4  10      158.32      172.96     16.88 o
   5   4  10      163.89      156.73     17.65 o
   6   4  10      247.63      280.04     32.19 o
 -10   5  10      285.24      305.74     28.88 o
  -9   5  10       71.00       98.99     31.27 o
  -8   5  10      138.74      124.30     18.70 o
  -7   5  10      224.72      236.87     19.92 o
  -6   5  10       36.25       43.66      9.09 o
  -5   5  10     1338.55     1297.29     28.21 o
  -4   5  10       69.25       67.24     10.59 o
  -3   5  10      193.27      184.16     13.44 o
  -2   5  10      105.20      105.94     11.25 o
  -1   5  10      306.07      340.18     18.31 o
   0   5  10      169.27      211.25     14.87 o
   1   5  10        0.24       -1.47      7.25 o
   2   5  10      228.84      217.61     15.64 o
   3   5  10     1251.35     1284.92     35.76 o
   4   5  10        4.09        2.07     10.39 o
   5   5  10       27.52       16.40     12.19 o
   6   5  10       84.80       55.41     21.56 o
 -10   6  10      175.34      201.25     24.96 o
  -9   6  10      125.27      114.06     20.75 o
  -8   6  10      747.97      766.46     35.25 o
  -7   6  10        4.90       14.64     11.42 o
  -6   6  10       28.40       36.05      8.88 o
  -5   6  10      541.81      508.02     22.31 o
  -4   6  10      129.07      163.09     16.47 o
  -3   6  10      819.55      790.39     25.96 o
  -2   6  10        0.84       -5.55      7.00 o
  -1   6  10      324.76      304.11     13.01 o
   0   6  10      400.83      380.56     14.15 o
   1   6  10      946.54      998.60     27.53 o
   2   6  10      256.56      244.49     16.40 o
   3   6  10        3.97       -0.09      9.28 o
   4   6  10       59.44       69.92     13.27 o
   5   6  10      218.77      217.17     19.48 o
   6   6  10      156.54      222.73     41.49 o
 -10   7  10       86.86      127.51     21.89 o
  -9   7  10      173.42      206.93     39.48 o
  -8   7  10       29.17       24.61     13.99 o
  -7   7  10      768.09      759.92     32.83 o
  -6   7  10      952.12      985.00     29.62 o
  -5   7  10      434.49      405.79     18.44 o
  -4   7  10       68.00       91.75      9.32 o
  -3   7  10      111.83      102.70     11.74 o
  -2   7  10      376.25      345.30     19.03 o
  -1   7  10     1015.99      962.83     23.36 o
   0   7  10       24.67       27.82      7.43 o
   1   7  10      115.03       83.27     10.59 o
   2   7  10      398.59      407.50     20.47 o
   3   7  10      170.77      194.98     16.52 o
   4   7  10      155.38      157.07     21.43 o
   5   7  10       62.82       79.77     15.09 o
   6   7  10       49.23       47.92     20.79 o
 -10   8  10      139.14      174.66     24.95 o
  -9   8  10      127.31      109.74     26.01 o
  -8   8  10      483.31      540.50     32.71 o
  -7   8  10      472.13      468.12     28.44 o
  -6   8  10        6.21       14.76      8.48 o
  -5   8  10      763.86      788.96     29.32 o
  -4   8  10      138.65      177.24     18.20 o
  -3   8  10      406.28      418.89     18.33 o
  -2   8  10      301.98      294.23     20.11 o
  -1   8  10       85.15       78.92      8.26 o
   0   8  10      354.81      332.18     15.78 o
   1   8  10     1023.47     1007.44     24.68 o
   2   8  10        4.97       -6.80      8.23 o
   3   8  10       37.33       34.92     10.85 o
   4   8  10       27.72       25.87     13.28 o
   5   8  10      311.69      336.61     26.85 o
   6   8  10      165.40      181.56     27.96 o
  -9   9  10       40.83       30.44     15.97 o
  -8   9  10        2.93        0.20     12.90 o
  -7   9  10      258.07      257.86     22.28 o
  -6   9  10      789.22      718.77     34.06 o
  -5   9  10      818.33      769.98     29.62 o
  -4   9  10       22.48       16.23      8.36 o
  -3   9  10       74.66       69.81      9.45 o
  -2   9  10     1136.67     1144.10     29.29 o
  -1   9  10       39.58       47.12      7.65 o
   0   9  10      143.32      139.70     11.66 o
   1   9  10        4.74       10.07      7.39 o
   2   9  10      221.71      227.50     18.69 o
   3   9  10      996.66      988.69     31.52 o
   4   9  10       23.03       37.12     14.73 o
   5   9  10        9.09        0.83     13.76 o
  -9  10  10      139.14      145.96     22.00 o
  -8  10  10      254.30      263.64     24.63 o
  -7  10  10      216.77      227.59     21.50 o
  -6  10  10       11.95       16.57     11.59 o
  -5  10  10      993.20     1025.55     35.89 o
  -4  10  10      262.26      297.49     18.45 o
  -3  10  10      305.85      293.09     17.25 o
  -2  10  10      314.36      329.76     28.33 o
  -1  10  10      724.26      736.09     28.77 o
   0  10  10        6.74        5.49      7.91 o
   1  10  10      678.90      656.54     26.84 o
   2  10  10      306.28      313.76     18.46 o
   3  10  10       63.07       51.74     13.70 o
   4  10  10      154.74      156.12     23.00 o
   5  10  10      149.67      232.92     28.86 o
  -9  11  10       24.25       24.82     24.46 o
  -8  11  10       17.07       23.04     14.63 o
  -7  11  10      317.37      302.81     24.57 o
  -6  11  10      766.18      740.80     32.23 o
  -5  11  10      337.04      408.30     32.98 o
  -4  11  10        9.35       12.25      9.14 o
  -3  11  10       38.47       24.58     14.55 o
  -2  11  10     1292.69     1229.00     52.02 o
  -1  11  10      152.98      163.74     14.70 o
   0  11  10      262.64      219.82     19.85 o
   1  11  10        1.66       -4.03      9.26 o
   2  11  10      451.57      447.20     22.10 o
   3  11  10       35.99       50.11     11.79 o
   4  11  10      256.79      226.99     22.65 o
   5  11  10        3.01       24.23     18.42 o
  -9  12  10      207.90      223.72     26.05 o
  -8  12  10      442.22      398.38     30.85 o
  -7  12  10       94.46      118.90     18.06 o
  -6  12  10        0.07      -10.62     10.62 o
  -5  12  10      307.75      372.71     24.15 o
  -4  12  10       30.12       26.14     10.18 o
  -3  12  10      561.63      542.50     45.36 o
  -2  12  10       23.27       30.54     10.53 o
  -1  12  10      145.03      153.60     14.95 o
   0  12  10       21.91       23.15     10.71 o
   1  12  10     1291.31     1308.39     55.51 o
   2  12  10      182.37      176.38     17.87 o
   3  12  10        2.83        2.30      9.57 o
   4  12  10       37.79       38.41     17.03 o
   5  12  10      342.98      376.45     34.69 o
  -9  13  10        6.69       11.48     15.60 o
  -8  13  10        0.51       13.13     14.87 o
  -7  13  10       87.18       89.01     17.63 o
  -6  13  10     1246.42     1123.15     53.88 o
  -5  13  10       54.66       52.64     20.13 o
  -4  13  10       43.46       41.31     11.92 o
  -3  13  10       52.03       65.50     12.27 o
  -2  13  10     1212.17     1147.75     37.84 o
  -1  13  10      134.38      132.39     15.40 o
   0  13  10      533.15      500.79     27.38 o
   1  13  10      309.34      328.31     21.74 o
   2  13  10      297.48      240.57     20.28 o
   3  13  10       54.03       51.63     12.31 o
   4  13  10      341.31      370.01     26.63 o
   5  13  10       30.06       41.13     15.55 o
  -8  14  10        0.60       20.90     15.33 o
  -7  14  10      124.18      117.64     19.04 o
  -6  14  10       13.00       -1.13     11.60 o
  -5  14  10      225.96      226.56     20.76 o
  -4  14  10      197.37      213.46     19.04 o
  -3  14  10      450.29      471.88     25.52 o
  -2  14  10       45.41       51.81     12.27 o
  -1  14  10      315.52      337.48     22.96 o
   0  14  10       62.52       88.23     14.59 o
   1  14  10     1226.38     1214.01     47.68 o
   2  14  10       23.36        1.33     10.88 o
   3  14  10       74.12       77.07     15.19 o
   4  14  10        0.10       32.55     13.92 o
  -8  15  10       20.26       15.95     16.20 o
  -7  15  10       38.69       79.67     32.67 o
  -6  15  10      428.42      587.97     34.88 o
  -5  15  10      420.46      368.67     26.05 o
  -4  15  10        4.91       -7.59     10.06 o
  -3  15  10       31.72       23.73     23.53 o
  -2  15  10      979.86      931.00     35.53 o
  -1  15  10        1.52        1.61     10.34 o
   0  15  10      646.83      674.36     45.21 o
   1  15  10       91.97      119.28     18.51 o
   2  15  10      435.70      456.48     27.58 o
   3  15  10       43.70       65.02     17.95 o
   4  15  10      456.61      406.39     71.53 o
  -8  16  10        9.98       20.41     15.19 o
  -7  16  10       15.33       34.79     15.78 o
  -6  16  10       57.24       56.82     15.74 o
  -5  16  10      249.25      230.36     22.40 o
  -4  16  10        5.02        6.73     11.38 o
  -3  16  10       92.65      105.93     15.68 o
  -2  16  10       17.13       17.47     11.51 o
  -1  16  10       20.57       35.24     12.86 o
   0  16  10        6.19        2.09     14.55 o
   1  16  10      974.75     1065.28     76.95 o
   2  16  10       25.87       31.70     18.00 o
   3  16  10       29.11       27.35     16.06 o
   4  16  10        1.40       -3.00     15.76 o
  -7  17  10       42.24       31.66     15.94 o
  -6  17  10      269.18      276.14     25.72 o
  -5  17  10       65.99       54.86     34.37 o
  -4  17  10        1.55        5.30     11.30 o
  -3  17  10       23.66       20.37     12.33 o
  -2  17  10      680.72      729.43     33.61 o
  -1  17  10       20.87        7.14     11.86 o
   0  17  10      393.82      372.80     27.86 o
   1  17  10       24.52       24.19     15.02 o
   2  17  10      371.98      388.26     30.95 o
   3  17  10       19.99       25.30     17.06 o
  -7  18  10       35.49       25.21     16.96 o
  -6  18  10        9.49       16.08     14.71 o
  -5  18  10      205.55      196.69     22.35 o
  -4  18  10       21.20       22.02     16.41 o
  -3  18  10      388.09      394.49     27.86 o
  -2  18  10        1.60       10.72     12.33 o
  -1  18  10       77.92       69.57     18.58 o
   0  18  10       63.45       50.95     25.08 o
   1  18  10      492.15      484.65     33.27 o
   2  18  10        5.85        8.89     14.34 o
   3  18  10        5.95      -10.97     14.99 o
  -6  19  10      154.66      178.09     23.69 o
  -5  19  10       42.38       43.10     19.35 o
  -4  19  10       57.96       59.94     30.96 o
  -3  19  10       98.41       84.22     17.59 o
  -2  19  10      597.57      651.46     35.54 o
  -1  19  10       63.26       69.09     15.90 o
   0  19  10       62.09       95.96     18.00 o
   1  19  10       28.27       19.83     15.21 o
   2  19  10      281.34      277.91     38.40 o
  -5  20  10       53.27       86.10     34.83 o
  -4  20  10      167.15      175.30     22.50 o
  -3  20  10      744.76      721.87     63.94 o
  -2  20  10       37.12       42.09     15.76 o
  -1  20  10      102.96       73.76     17.34 o
   0  20  10        1.53       -8.42     12.92 o
   1  20  10      111.86       99.18     20.90 o
  -5  21  10      123.66      114.45     23.69 o
  -4  21  10        0.43       -0.84     14.31 o
  -3  21  10       48.60       48.76     16.66 o
  -2  21  10      674.84      622.68     72.61 o
  -1  21  10        3.18       -1.61     14.02 o
   0  21  10       30.98       37.69     16.26 o
   1  21  10        0.22        0.41     14.51 o
  -3  22  10       27.55       52.85     17.19 o
  -2  22  10       96.03       73.80     18.71 o
  -1  22  10       14.45       22.40     16.28 o
  -9   0  11      215.10      203.43     31.58 o
  -7   0  11      344.05      348.65     32.51 o
  -5   0  11      533.86      567.73     24.84 o
  -3   0  11      357.07      403.35     19.05 o
  -1   0  11      308.62      309.46     19.97 o
   1   0  11      902.96      892.21     37.63 o
   3   0  11      469.25      441.21     42.73 o
   5   0  11       28.78       -5.26     24.15 o
 -10   1  11       49.73       66.05     25.08 o
  -9   1  11        0.84       11.08     13.18 o
  -8   1  11      963.19      999.47     39.63 o
  -7   1  11        1.66        2.23     10.36 o
  -6   1  11      195.34      203.00     11.99 o
  -5   1  11       27.41       23.40      6.65 o
  -4   1  11     1109.03     1140.32     25.31 o
  -3   1  11       31.22       28.94      5.83 o
  -2   1  11     1343.34     1289.76     27.19 o
  -1   1  11      196.13      211.92     11.50 o
   0   1  11       10.01        1.74      6.87 o
   1   1  11        7.20        0.48      7.78 o
   2   1  11      818.05      841.32     52.87 o
   3   1  11       10.03       -8.38      9.64 o
   4   1  11      294.92      348.59     29.18 o
   5   1  11       20.77       35.59     18.64 o
 -10   2  11       15.74        5.45     15.09 o
  -9   2  11      157.94      155.63     23.22 o
  -8   2  11        5.66        4.33     20.13 o
  -7   2  11      538.29      581.70     48.61 o
  -6   2  11        2.44       -5.50      7.16 o
  -5   2  11      722.71      707.31     29.01 o
  -4   2  11      204.93      209.17     10.86 o
  -3   2  11        0.43       -2.03      4.85 o
  -2   2  11      573.17      488.57     14.91 o
  -1   2  11     1310.99     1306.35     25.23 o
   0   2  11       21.17       21.01      7.34 o
   1   2  11      373.21      392.76     18.82 o
   2   2  11        0.66        2.90      9.27 o
   3   2  11      328.32      329.42     24.98 o
   4   2  11       62.28       58.65     13.28 o
   5   2  11      183.20      189.23     26.45 o
  -9   3  11        8.28       16.42     13.35 o
  -8   3  11      702.97      723.06     35.45 o
  -7   3  11      184.23      178.79     24.77 o
  -6   3  11      408.93      370.73     25.93 o
  -5   3  11      218.98      194.59     11.56 o
  -4   3  11     1373.48     1328.04     28.14 o
  -3   3  11      648.97      609.54     22.79 o
  -2   3  11     1412.99     1328.83     58.49 o
  -1   3  11       40.96       45.70      7.42 o
   0   3  11      111.11      137.88     10.86 o
   1   3  11        6.10        1.16      7.87 o
   2   3  11      239.10      261.70     20.62 o
   3   3  11        1.01       -6.73      9.52 o
   4   3  11       13.18       17.86     11.68 o
   5   3  11        0.47      -15.09     15.09 o
  -9   4  11       47.43       55.65     16.57 o
  -8   4  11      107.34      121.87     20.28 o
  -7   4  11      206.44      228.89     20.01 o
  -6   4  11      292.13      259.58     15.78 o
  -5   4  11     1537.28     1485.67     31.52 o
  -4   4  11      621.75      554.69     29.13 o
  -3   4  11      175.62      176.28     14.14 o
  -2   4  11      122.90      133.46     13.28 o
  -1   4  11     1055.62     1000.86     24.45 o
   0   4  11       84.28       84.20      9.46 o
   1   4  11       14.05       11.16      8.39 o
   2   4  11        0.24       -3.24      8.56 o
   3   4  11       87.72      100.06     13.76 o
   4   4  11       62.92       51.11     13.39 o
   5   4  11      116.59      153.36     27.56 o
  -9   5  11       47.02       27.53     21.98 o
  -8   5  11      351.26      399.37     27.90 o
  -7   5  11      258.00      222.72     20.13 o
  -6   5  11      160.19      171.77     15.16 o
  -5   5  11      220.91      188.24     11.68 o
  -4   5  11     1770.21     1725.79     34.47 o
  -3   5  11       49.88       75.23     11.26 o
  -2   5  11      369.40      358.18     19.17 o
  -1   5  11        0.01        1.48      6.12 o
   0   5  11      189.81      201.89     11.46 o
   1   5  11      310.62      299.26     29.23 o
   2   5  11      390.29      371.50     20.60 o
   3   5  11       15.42       14.33     10.38 o
   4   5  11        9.83       -4.84     10.57 o
   5   5  11       92.58       90.71     21.43 o
  -9   6  11       63.42       73.51     23.53 o
  -8   6  11       12.49       -0.80     12.65 o
  -7   6  11      491.42      457.13     29.73 o
  -6   6  11      267.57      286.08     17.07 o
  -5   6  11      966.37      899.10     31.87 o
  -4   6  11       56.71       78.41      9.97 o
  -3   6  11      875.10      864.17     28.85 o
  -2   6  11      561.64      570.07     24.04 o
  -1   6  11      426.73      374.49     15.10 o
   0   6  11       99.70      104.67     11.80 o
   1   6  11      182.00      151.63     13.24 o
   2   6  11        1.64        4.89      9.26 o
   3   6  11       12.80       16.02     10.59 o
   4   6  11      254.28      266.14     24.45 o
   5   6  11       56.72       74.76     28.18 o
  -9   7  11       12.32        3.04     14.46 o
  -8   7  11      268.16      269.69     24.08 o
  -7   7  11      250.77      261.81     22.00 o
  -6   7  11       10.54       10.96      8.60 o
  -5   7  11        4.05       13.10      8.18 o
  -4   7  11      801.91      774.20     30.26 o
  -3   7  11      992.48     1004.80     31.36 o
  -2   7  11      847.97      840.36     34.01 o
  -1   7  11       38.09       50.10      9.03 o
   0   7  11      169.31      158.95     12.20 o
   1   7  11      188.24      188.27     14.44 o
   2   7  11      138.13      149.08     14.56 o
   3   7  11       73.30       81.28     13.42 o
   4   7  11        8.07       -7.12     14.85 o
   5   7  11      177.14      163.91     27.09 o
  -9   8  11       13.28       35.43     15.76 o
  -8   8  11        4.22       -2.94     12.92 o
  -7   8  11      319.60      290.25     30.50 o
  -6   8  11       59.63       71.97     11.09 o
  -5   8  11      508.96      526.85     44.12 o
  -4   8  11      220.14      255.69     19.98 o
  -3   8  11        1.75       12.60     12.08 o
  -2   8  11      155.71      166.30     15.22 o
  -1   8  11      635.36      629.57     20.85 o
   0   8  11      312.70      319.15     16.44 o
   1   8  11        1.92        2.67      7.50 o
   2   8  11      198.81      202.91     16.42 o
   3   8  11      189.82      166.42     16.67 o
   4   8  11      319.89      371.45     32.29 o
   5   8  11       42.29       71.67     20.57 o
  -9   9  11       52.91       64.06     19.04 o
  -8   9  11       11.14        8.21     13.40 o
  -7   9  11      485.58      508.75     30.25 o
  -6   9  11        1.46        2.97      9.09 o
  -5   9  11       15.90       20.91      8.85 o
  -4   9  11      293.76      276.83     22.19 o
  -3   9  11      543.12      581.21     32.40 o
  -2   9  11      565.16      527.02     19.01 o
  -1   9  11        1.42        4.68      6.76 o
   0   9  11       11.11       15.92     13.90 o
   1   9  11      286.25      323.00     18.41 o
   2   9  11      944.03      936.45     26.84 o
   3   9  11        1.02       -3.88      9.95 o
   4   9  11       11.57        0.82     15.72 o
  -9  10  11        1.57       23.38     15.33 o
  -8  10  11        9.13       -2.50     18.73 o
  -7  10  11      213.34      195.15     21.31 o
  -6  10  11      788.10      801.52     28.16 o
  -5  10  11       80.94       87.13     13.00 o
  -4  10  11       13.70        6.29      7.75 o
  -3  10  11        6.26        4.86     12.21 o
  -2  10  11      378.31      364.52     24.03 o
  -1  10  11      482.28      437.53     27.29 o
   0  10  11       33.05       24.32     14.49 o
   1  10  11      151.66      123.10     14.57 o
   2  10  11        8.98       11.05     11.42 o
   3  10  11      123.76      131.38     15.16 o
   4  10  11       96.68      107.71     21.66 o
  -8  11  11        3.65        4.63     13.49 o
  -7  11  11      565.58      545.11     31.25 o
  -6  11  11        9.18       26.41     12.70 o
  -5  11  11      184.26      182.77     17.23 o
  -4  11  11       66.09       62.08     11.53 o
  -3  11  11      687.44      672.34     25.89 o
  -2  11  11      499.23      416.19     19.14 o
  -1  11  11       69.99       56.81     10.35 o
   0  11  11        0.85       -7.86      8.22 o
   1  11  11       79.48      109.45     14.15 o
   2  11  11       37.55       21.93     12.09 o
   3  11  11       83.36      103.67     23.56 o
   4  11  11        0.67       -3.45     12.92 o
  -8  12  11       48.53       34.83     15.76 o
  -7  12  11      163.46      203.79     22.22 o
  -6  12  11      798.26      803.10     34.96 o
  -5  12  11       22.54       19.76     10.85 o
  -4  12  11       79.98      104.07     16.41 o
  -3  12  11        0.04        7.72      9.11 o
  -2  12  11      185.22      171.68     15.45 o
  -1  12  11       38.37       34.99      9.69 o
   0  12  11        4.06        8.93      9.21 o
   1  12  11       13.51        7.95     10.45 o
   2  12  11      140.25      142.22     23.16 o
   3  12  11        1.96        6.35     12.00 o
   4  12  11      273.68      279.64     34.24 o
  -8  13  11        8.29       10.53     14.67 o
  -7  13  11      664.61      609.68     63.01 o
  -6  13  11       15.50       35.93     13.83 o
  -5  13  11      102.25      110.97     16.41 o
  -4  13  11       12.66       29.11     10.92 o
  -3  13  11      740.96      797.44     63.48 o
  -2  13  11       52.26       57.43     18.27 o
  -1  13  11       28.81       13.00     11.61 o
   0  13  11      123.87      118.04     14.01 o
   1  13  11      247.12      227.35     29.14 o
   2  13  11       51.56       46.25     13.50 o
   3  13  11        0.89      -11.48     13.36 o
  -7  14  11        8.96       45.23     16.18 o
  -6  14  11      722.27      736.07     35.18 o
  -5  14  11      282.06      248.89     21.87 o
  -4  14  11      300.32      289.16     21.87 o
  -3  14  11        9.19       13.56     10.82 o
  -2  14  11      491.43      539.08     48.46 o
  -1  14  11        6.68      -10.04     10.04 o
   0  14  11      115.36      128.44     15.10 o
   1  14  11       26.51       23.98     11.84 o
   2  14  11      106.26      122.74     34.83 o
   3  14  11       21.31       12.02     15.53 o
  -7  15  11      293.39      292.82     61.31 o
  -6  15  11       10.66       -0.31     13.00 o
  -5  15  11       24.49       17.71     21.98 o
  -4  15  11       22.88       40.68     12.70 o
  -3  15  11      929.74      957.55     38.24 o
  -2  15  11        2.15       -1.15     10.62 o
  -1  15  11        4.77        4.28     12.54 o
   0  15  11        1.41        0.58     11.37 o
   1  15  11      307.54      313.62     22.86 o
   2  15  11       83.90       74.47     17.95 o
   3  15  11       22.32       34.54     17.10 o
  -7  16  11        0.02        7.59     14.43 o
  -6  16  11      365.94      396.35     74.78 o
  -5  16  11       21.99       23.15     13.66 o
  -4  16  11       48.76       71.00     31.43 o
  -3  16  11       40.21       31.77     20.90 o
  -2  16  11      448.86      458.38     28.24 o
  -1  16  11       29.11       14.91     12.34 o
   0  16  11      109.01       86.79     16.37 o
   1  16  11       39.42       17.37     14.37 o
   2  16  11      124.67      125.14     28.64 o
  -6  17  11       11.50       38.80     15.78 o
  -5  17  11       29.63       29.86     14.58 o
  -4  17  11       46.70       36.83     13.93 o
  -3  17  11      812.26      783.82     35.18 o
  -2  17  11       40.69       58.43     15.07 o
  -1  17  11        1.07       -7.73     11.51 o
   0  17  11       11.68       20.70     13.75 o
   1  17  11      313.13      258.75     25.70 o
   2  17  11      222.87      226.71     25.93 o
  -5  18  11        3.39       -9.67     12.20 o
  -4  18  11      248.18      229.83     22.91 o
  -3  18  11        3.10       15.78     14.09 o
  -2  18  11      329.46      314.11     25.70 o
  -1  18  11       92.68       70.86     16.53 o
   0  18  11      320.29      336.39     28.04 o
   1  18  11        1.41        5.76     15.09 o
  -5  19  11       23.83       27.40     15.91 o
  -4  19  11       25.81       14.04     14.24 o
  -3  19  11      305.60      249.65     24.67 o
  -2  19  11       97.17      104.56     18.74 o
  -1  19  11        9.78       12.92     14.12 o
   0  19  11       57.25       47.85     16.79 o
  -3  20  11      129.33      147.31     20.46 o
  -2  20  11      267.13      294.40     52.17 o
  -1  20  11       32.66       28.58     16.04 o
  -8   0  12       63.19       58.21     21.06 o
  -6   0  12        5.01        7.12     13.00 o
  -4   0  12     1300.47     1274.31     68.12 o
  -2   0  12       62.73       85.40     11.30 o
   0   0  12      396.32      451.84     26.26 o
   2   0  12      398.02      429.59     31.99 o
   4   0  12        9.63        8.98     23.22 o
  -9   1  12       30.79       37.75     28.49 o
  -8   1  12       54.75       64.48     15.64 o
  -7   1  12       14.83       14.95     10.67 o
  -6   1  12      123.09      144.39     14.45 o
  -5   1  12      942.04      946.74     23.95 o
  -4   1  12       65.70       59.81      7.95 o
  -3   1  12      170.63      180.68      9.98 o
  -2   1  12       79.26       78.67      7.80 o
  -1   1  12      985.90     1010.23     28.72 o
   0   1  12      242.21      194.38     13.48 o
   1   1  12      272.97      297.35     17.55 o
   2   1  12        7.41        8.47     10.05 o
   3   1  12      169.67      196.01     17.84 o
   4   1  12       41.10       46.38     18.49 o
  -9   2  12        7.86        0.84     13.12 o
  -8   2  12      191.76      186.71     20.03 o
  -7   2  12       83.89       72.86     14.24 o
  -6   2  12       54.79       69.48     11.68 o
  -5   2  12       20.05       19.89      7.64 o
  -4   2  12      411.12      439.61     17.25 o
  -3   2  12        1.79       14.46      8.39 o
  -2   2  12      424.21      452.96     33.78 o
  -1   2  12        5.05        9.98      7.11 o
   0   2  12      517.33      529.69     20.35 o
   1   2  12      117.32      113.01     12.49 o
   2   2  12      520.84      583.16     27.62 o
   3   2  12       35.33       27.98     12.25 o
   4   2  12       15.40       26.71     16.85 o
  -9   3  12       52.18       54.64     16.31 o
  -8   3  12       89.55      118.11     17.45 o
  -7   3  12        1.63       -2.14     10.45 o
  -6   3  12      107.55       84.12     12.86 o
  -5   3  12     1010.05      995.91     24.93 o
  -4   3  12      919.66      900.19     31.44 o
  -3   3  12      380.01      343.93     18.83 o
  -2   3  12        1.21       10.49      8.86 o
  -1   3  12      768.41      758.95     21.81 o
   0   3  12       38.43       42.11      9.12 o
   1   3  12      349.62      299.85     17.84 o
   2   3  12       86.93       87.08     13.10 o
   3   3  12      163.15      174.56     17.22 o
   4   3  12        7.78       15.20     17.49 o
  -9   4  12       10.42       11.96     22.14 o
  -8   4  12      109.21      104.17     17.40 o
  -7   4  12       27.46       24.31     11.82 o
  -6   4  12      175.58      162.04     17.19 o
  -5   4  12       34.96       15.11      8.94 o
  -4   4  12      738.35      745.33     26.87 o
  -3   4  12      259.25      245.83     25.10 o
  -2   4  12      721.58      714.76     26.48 o
  -1   4  12       27.67       22.45     10.28 o
   0   4  12      333.80      361.21     23.02 o
   1   4  12        8.26        8.10      8.80 o
   2   4  12      450.38      442.96     29.77 o
   3   4  12       82.42      101.73     19.13 o
   4   4  12        7.88       -8.72     15.65 o
  -9   5  12       80.53       80.75     20.90 o
  -8   5  12       76.77      105.12     17.96 o
  -7   5  12       50.34       54.71     15.17 o
  -6   5  12      137.30      146.49     15.95 o
  -5   5  12      838.25      888.94     29.45 o
  -4   5  12      445.95      454.21     32.76 o
  -3   5  12        7.60        0.02      9.00 o
  -2   5  12      123.54       91.28     12.79 o
  -1   5  12      770.78      765.11     28.84 o
   0   5  12      239.01      241.05     13.15 o
   1   5  12      190.41      223.55     15.72 o
   2   5  12       93.52       89.74     13.27 o
   3   5  12      109.76      156.65     48.92 o
   4   5  12       76.01       66.47     19.37 o
  -8   6  12      402.71      389.27     29.26 o
  -7   6  12      229.60      205.50     34.52 o
  -6   6  12      128.17      133.11     15.17 o
  -5   6  12        2.24       18.73     11.51 o
  -4   6  12      775.20      753.14     27.46 o
  -3   6  12      271.66      293.98     22.22 o
  -2   6  12      687.05      678.24     27.68 o
  -1   6  12       12.31       13.96     10.58 o
   0   6  12       14.27       23.69      8.65 o
   1   6  12       69.77       82.12     10.36 o
   2   6  12       76.17       66.41     12.58 o
   3   6  12       62.07       85.15     18.67 o
   4   6  12       32.22       10.87     18.73 o
  -8   7  12      131.03      139.83     19.81 o
  -7   7  12        0.37        6.92     11.73 o
  -6   7  12      134.51      139.04     15.62 o
  -5   7  12      553.78      569.83     30.63 o
  -4   7  12      570.67      581.86     53.57 o
  -3   7  12       86.85       62.86     12.92 o
  -2   7  12        0.94       11.22     15.02 o
  -1   7  12      561.09      520.54     25.72 o
   0   7  12      341.06      331.46     22.42 o
   1   7  12       78.93       77.54     12.40 o
   2   7  12       23.34       15.88     10.76 o
   3   7  12       22.14        2.52     15.02 o
   4   7  12       71.18       70.36     20.90 o
  -8   8  12      299.30      340.28     27.45 o
  -7   8  12      148.79      181.28     19.31 o
  -6   8  12      244.64      259.31     17.52 o
  -5   8  12       37.01       54.30     14.57 o
  -4   8  12      259.85      247.47     31.89 o
  -3   8  12      449.03      454.13     27.84 o
  -2   8  12      585.04      589.29     26.10 o
  -1   8  12        1.84        7.83     10.78 o
   0   8  12        0.71        4.38     11.81 o
   1   8  12      323.35      354.63     19.84 o
   2   8  12      462.21      480.89     26.10 o
   3   8  12      203.84      225.57     25.17 o
  -8   9  12      217.37      258.64     24.61 o
  -7   9  12       39.08       34.70     13.46 o
  -6   9  12      110.97      134.45     18.95 o
  -5   9  12       65.10       62.88     14.77 o
  -4   9  12      280.34      292.65     23.96 o
  -3   9  12       61.52       67.39     15.40 o
  -2   9  12      200.08      197.53     20.98 o
  -1   9  12       87.03       78.51     13.96 o
   0   9  12      395.81      368.37     29.01 o
   1   9  12      454.47      471.57     23.51 o
   2   9  12        2.65        7.07     10.51 o
   3   9  12      123.47      120.02     17.22 o
  -8  10  12      281.29      302.02     38.24 o
  -7  10  12      288.18      280.59     23.72 o
  -6  10  12       96.15      142.85     38.86 o
  -5  10  12       25.64       30.16     13.61 o
  -4  10  12       39.33       46.89     14.43 o
  -3  10  12     1001.24      944.48     40.40 o
  -2  10  12      414.89      431.33     37.78 o
  -1  10  12        6.80        1.05     12.61 o
   0  10  12       34.76       51.44     16.42 o
   1  10  12       58.44       78.93     13.90 o
   2  10  12      149.85      176.68     17.83 o
   3  10  12       13.27       17.59     13.02 o
  -7  11  12       49.09       66.11     15.94 o
  -6  11  12       38.48       63.77     16.18 o
  -5  11  12       35.88       26.77     13.93 o
  -4  11  12      323.40      323.65     30.04 o
  -3  11  12       24.51       21.17     13.99 o
  -2  11  12      655.59      647.86     52.17 o
  -1  11  12      212.98      182.52     24.62 o
   0  11  12      198.36      221.21     24.97 o
   1  11  12       32.93       36.50     12.35 o
   2  11  12        4.80        7.33     13.36 o
   3  11  12       12.75       -4.71     19.14 o
  -7  12  12      273.32      284.61     59.14 o
  -6  12  12        4.00       -8.81     19.97 o
  -5  12  12       21.65       37.51     15.41 o
  -4  12  12       47.46       80.69     16.66 o
  -3  12  12      603.30      631.41     35.11 o
  -2  12  12      171.10      138.19     20.60 o
  -1  12  12        7.03        5.11     13.63 o
   0  12  12        0.13        2.64     13.83 o
   1  12  12      458.95      482.20     30.41 o
   2  12  12       65.64       59.95     17.01 o
  -7  13  12        4.76        5.14     15.33 o
  -6  13  12      102.12       76.79     25.39 o
  -5  13  12       74.24       89.18     24.77 o
  -4  13  12      223.93      190.74     29.73 o
  -3  13  12        7.36        7.95     17.80 o
  -2  13  12      156.07      179.69     27.56 o
  -1  13  12       26.87       36.87     15.87 o
   0  13  12      418.23      391.60     37.00 o
   1  13  12       24.34       50.47     23.22 o
   2  13  12        1.43       -7.19     12.99 o
  -6  14  12      175.85      148.63     30.34 o
  -5  14  12        0.22        4.33     19.51 o
  -4  14  12        1.63       -6.50     17.34 o
  -3  14  12      563.43      476.23     43.35 o
  -2  14  12       56.92       84.36     18.25 o
  -1  14  12       42.93       45.00     16.26 o
   0  14  12       11.65       45.21     21.67 o
   1  14  12      269.87      326.36     40.56 o
   2  14  12       33.36       35.15     16.04 o
  -6  15  12      138.48      137.17     30.96 o
  -5  15  12        3.79      -17.34     17.34 o
  -4  15  12        9.67        8.05     18.89 o
  -3  15  12        0.49       10.53     20.13 o
  -2  15  12      217.56      220.15     32.51 o
  -1  15  12       63.60       57.28     23.53 o
   0  15  12      400.61      376.21     41.80 o
   1  15  12        5.98       -4.95     20.75 o
  -5  16  12      232.46      264.12     36.85 o
  -4  16  12        0.16        1.86     18.89 o
  -3  16  12      238.06      274.34     35.92 o
  -2  16  12        6.18       19.51     21.06 o
  -1  16  12       22.79       14.24     20.13 o
   0  16  12        2.07        0.93     21.06 o
  -4  17  12       29.00       26.32     21.37 o
  -3  17  12        4.99       31.27     21.98 o
  -2  17  12      116.35      158.85     31.58 o
  -1  17  12       12.03       45.83     22.60 o
  -3  18  12      334.91      334.41     41.18 o
  -2  18  12       52.77       48.30     25.39 o
  -7   0  13        0.56      -14.24     14.24 o
  -5   0  13      654.51      722.39     50.78 o
  -3   0  13      317.73      258.24     37.47 o
  -1   0  13      744.24      794.23     61.62 o
   1   0  13      265.70      287.26     25.92 o
   3   0  13      120.75      176.80     32.82 o
  -8   1  13       92.19      109.77     16.94 o
  -7   1  13        1.30        4.73     12.70 o
  -6   1  13      388.28      491.40     34.06 o
  -5   1  13        4.49       -0.66      9.05 o
  -4   1  13       20.62       15.33     13.36 o
  -3   1  13        0.85        2.48     12.92 o
  -2   1  13     1094.31     1151.17     51.99 o
  -1   1  13       28.43       12.95     10.60 o
   0   1  13       55.73       53.46      9.52 o
   1   1  13        0.70       -4.13      9.05 o
   2   1  13      232.92      274.38     24.38 o
   3   1  13       10.29        1.86     14.89 o
  -8   2  13        1.64       -2.74     11.93 o
  -7   2  13       37.52       47.21     13.13 o
  -6   2  13       34.64       36.23     16.72 o
  -5   2  13      522.74      555.77     28.41 o
  -4   2  13       29.06       28.25      9.57 o
  -3   2  13      125.10      114.14     13.09 o
  -2   2  13       61.26       74.72     12.87 o
  -1   2  13      951.90     1100.45     60.50 o
   0   2  13       21.43       19.03     11.28 o
   1   2  13      431.22      450.42     21.94 o
   2   2  13        9.27       12.97     13.89 o
   3   2  13       31.90       32.59     16.96 o
  -8   3  13       56.70       59.49     15.19 o
  -7   3  13       10.47       29.11     17.65 o
  -6   3  13      525.72      529.79     37.16 o
  -5   3  13       63.99       63.31     21.83 o
  -4   3  13       12.86        4.24      9.25 o
  -3   3  13       41.04       31.13     15.37 o
  -2   3  13      741.63      734.65     27.87 o
  -1   3  13        1.22       25.57     11.36 o
   0   3  13       22.85       11.87      9.03 o
   1   3  13       35.71       21.47     10.37 o
   2   3  13      238.42      285.63     25.07 o
   3   3  13        0.78        9.97     14.34 o
  -8   4  13        0.41       -2.23     12.30 o
  -7   4  13      103.66      106.21     23.22 o
  -6   4  13       62.34       47.99     18.27 o
  -5   4  13      921.35      936.11     37.50 o
  -4   4  13       46.95       41.21     11.01 o
  -3   4  13      112.29      119.53     52.02 o
  -2   4  13       56.25       53.97     12.27 o
  -1   4  13      799.60      808.61     31.60 o
   0   4  13       77.88       62.32     11.20 o
   1   4  13      190.71      206.65     21.65 o
   2   4  13       23.36       43.44     15.53 o
   3   4  13        6.24       35.80     16.53 o
  -8   5  13        6.50        8.67     19.20 o
  -7   5  13       55.07       34.06     18.89 o
  -6   5  13      239.03      221.70     27.56 o
  -5   5  13        6.55       -6.83     11.83 o
  -4   5  13       87.09       43.74     13.23 o
  -3   5  13      128.28      105.44     13.86 o
  -2   5  13      600.04      630.84     42.06 o
  -1   5  13       65.82       71.73     13.96 o
   0   5  13       19.18       17.77     12.95 o
   1   5  13       17.37       12.61     10.73 o
   2   5  13      129.80      177.03     23.84 o
  -7   6  13        2.12       16.41     18.58 o
  -6   6  13       20.25       13.00     17.03 o
  -5   6  13      365.10      353.95     25.96 o
  -4   6  13       50.95       58.12     12.16 o
  -3   6  13       48.25       57.10     18.07 o
  -2   6  13       19.59       22.83     11.24 o
  -1   6  13      617.90      583.44     28.02 o
   0   6  13      251.49      225.93     28.73 o
   1   6  13       43.26       40.86     12.59 o
   2   6  13       78.50       62.86     24.15 o
  -7   7  13       29.30       26.63     20.13 o
  -6   7  13      167.56      199.41     28.80 o
  -5   7  13      182.05      179.83     20.53 o
  -4   7  13        1.66       -0.23     11.11 o
  -3   7  13       10.02       20.58     10.72 o
  -2   7  13      494.31      522.97     30.07 o
  -1   7  13       44.98       64.67     13.88 o
   0   7  13       33.69       47.87     13.49 o
   1   7  13      111.06       60.69     22.60 o
   2   7  13      177.64      172.14     22.32 o
  -7   8  13        0.03       -8.98     17.34 o
  -6   8  13       67.55       34.37     18.89 o
  -5   8  13      201.30      183.20     33.44 o
  -4   8  13      363.95      381.48     27.65 o
  -3   8  13       30.62        6.74     12.27 o
  -2   8  13       90.45       72.94     15.72 o
  -1   8  13      341.37      330.75     23.09 o
   0   8  13      262.04      298.55     23.07 o
   1   8  13      317.37      327.91     38.40 o
   2   8  13       41.68       23.90     26.16 o
  -7   9  13      220.87      231.30     34.06 o
  -6   9  13       25.17       46.76     21.37 o
  -5   9  13       51.49       21.37     14.72 o
  -4   9  13        6.41       13.57     13.08 o
  -3   9  13      177.58      179.08     30.04 o
  -2   9  13       79.47       77.87     16.44 o
  -1   9  13       79.16       73.06     17.41 o
   0   9  13       11.69       19.74     13.39 o
   1   9  13       17.88       52.64     22.29 o
   2   9  13      427.36      373.12     42.73 o
  -6  10  13      203.70      207.77     31.58 o
  -5  10  13       31.17       41.84     15.99 o
  -4  10  13      275.59      276.73     55.58 o
  -3  10  13        3.14        3.84     12.95 o
  -2  10  13       14.15       -9.28     12.61 o
  -1  10  13       66.75       97.40     18.34 o
   0  10  13      175.10      229.44     31.27 o
   1  10  13       91.45       77.10     25.39 o
  -6  11  13       14.88       16.41     19.82 o
  -5  11  13       31.48       33.20     18.73 o
  -4  11  13       70.10       76.69     16.89 o
  -3  11  13      149.13      120.42     47.37 o
  -2  11  13      166.16      130.55     20.31 o
  -1  11  13       70.87       34.83     16.44 o
   0  11  13        1.90      -17.65     17.65 o
   1  11  13      126.83      101.56     27.25 o
  -6  12  13      156.68      204.98     34.06 o
  -5  12  13       92.48      124.16     32.98 o
  -4  12  13      350.03      338.27     28.56 o
  -3  12  13       10.08       16.87     14.19 o
  -2  12  13       47.16       41.53     15.54 o
  -1  12  13       48.03       62.55     23.22 o
   0  12  13      223.23      209.01     32.20 o
  -5  13  13      279.51      260.23     45.83 o
  -4  13  13       82.97       94.97     35.14 o
  -3  13  13      128.09      131.87     29.11 o
  -2  13  13        0.39       -1.86     17.65 o
  -1  13  13      113.58       92.89     26.01 o
   0  13  13        3.05       10.53     21.06 o
  -4  14  13      305.60      270.91     59.92 o
  -3  14  13       16.08       27.56     21.67 o
  -2  14  13        3.97       -8.05     19.51 o
  -1  14  13        2.18       -0.31     20.13 o
  -3  15  13      101.39       91.96     26.32 o
  -4   0  14        0.49       -2.48     20.13 o
  -2   0  14      414.02      457.03     52.64 o
  -4   1  14        0.17      -12.48     12.48 o
  -3   1  14      179.99      166.33     23.94 o
  -2   1  14       39.58       47.76     22.76 o
  -1   1  14       60.05       51.36     19.22 o
  -4   2  14       71.99       60.83     18.20 o
  -3   2  14        1.19       -5.93     15.21 o
  -2   2  14      548.92      542.63     40.07 o
  -1   2  14       95.84       84.81     21.65 o
   1   2  14        3.47        8.05     17.65 o
  -4   3  14      174.65      135.45     21.88 o
  -3   3  14      262.13      256.88     28.35 o
  -2   3  14        0.05        8.31     17.62 o
  -1   3  14      132.75      180.50     27.14 o
   1   3  14      217.44      213.57     21.40 o
  -6   4  14      339.22      335.65     33.13 o
  -4   4  14        1.73      -22.76     22.76 o
  -3   4  14      144.97      142.60     24.62 o
  -2   4  14      618.02      685.19     44.77 o
  -1   4  14       96.19       64.10     21.57 o
   0   4  14        1.07      -15.17     15.17 o
   1   4  14        3.50       15.77     13.35 o
  -6   5  14       15.85       42.11     18.58 o
  -5   5  14      548.97      553.02     39.01 o
  -4   5  14      204.82      161.61     16.49 o
  -3   5  14      242.07      242.16     18.77 o
  -2   5  14       39.64       38.02     17.17 o
  -1   5  14       98.46      112.41     16.20 o
   0   5  14       29.81       33.44     18.89 o
  -6   6  14      347.70      386.74     37.47 o
  -5   6  14        8.85       22.29     17.03 o
  -4   6  14      125.44      125.88     15.54 o
  -3   6  14        2.60        2.57     11.07 o
  -2   6  14      546.03      549.90     27.59 o
  -1   6  14      363.97      311.14     26.21 o
   0   6  14        0.64       -1.24     16.72 o
  -5   7  14      239.40      279.61     31.89 o
  -4   7  14        2.17       -1.18     12.66 o
  -3   7  14      189.74      182.29     17.89 o
  -2   7  14      142.14      159.24     25.31 o
  -1   7  14       46.30       61.51     25.08 o
   0   7  14      220.27      192.29     29.73 o
  -5   8  14       53.68       47.07     19.82 o
  -4   8  14       11.57       -1.62     13.34 o
  -3   8  14       25.83       34.31     15.31 o
  -2   8  14      244.65      200.14     21.78 o
  -1   8  14      217.63      268.46     32.20 o
   0   8  14       24.55       17.03     20.13 o
  -5   9  14       40.32       22.60     19.20 o
  -4   9  14      191.73      232.95     23.94 o
  -3   9  14       56.79       53.24     15.79 o
  -2   9  14       70.79       87.32     21.98 o
  -1   9  14        4.78        8.36     18.27 o
  -4  10  14       13.47       12.15     14.57 o
  -3  10  14       23.66       37.30     15.55 o
  -2  10  14       15.85       23.22     19.51 o
  -3   0  15       48.54       54.81     29.73 o
  -3   1  15        8.98      -15.43     15.43 o
 
